# Supplementary material for: Tract-specific statistics based on diffusion-weighted probabilistic tractography
Source: Commun Biol. 2022 Feb 17;5:138. doi: 10.1038/s42003-022-03073-w (PMC8854429; doi:10.1038/s42003-022-03073-w)
Supplement: Supplementary file 4 — Supplementary Data 1 [file 42003_2022_3073_MOESM4_ESM.zip]

Archive with 31 entries (30 files):
- data/
- data/lines_Age.csv
- data/lines_Age_rft.csv
- data/lines_AgeXSex.csv
- data/lines_AgeXSex_rft.csv
- data/lines_Sex.csv
- data/lines_Sex_rft.csv
- data/scatter_Age_ACC_L_LOC_L_rft.csv
- data/scatter_Age_ACC_L_LOC_R_rft.csv
- data/scatter_Age_ACC_L_PFCm_L_rft.csv
- data/scatter_Age_LOC_L_PCG_R_rft.csv
- data/scatter_Age_LOC_L_PCm_L_rft.csv
- data/scatter_Age_LOC_L_PFCm_L_rft.csv
- data/scatter_Age_LOC_L_PFCm_R_rft.csv
- data/scatter_Age_LOC_R_PCG_L_rft.csv
- data/scatter_Age_LOC_R_PFCm_R_rft.csv
- data/scatter_Age_PCG_L_PCm_L_rft.csv
- data/scatter_Age_PCG_L_PFCm_R_rft.csv
- data/scatter_Age_PCG_R_PFCm_L_rft.csv
- data/scatter_Age_PCG_R_PFCm_R_rft.csv
- data/scatter_Age_PCm_L_PFCm_R_rft.csv
- data/scatter_Age_PCm_R_PFCm_L_rft.csv
- data/scatter_Age_PCm_R_PFCm_R_rft.csv
- data/scatter_Age_PFCm_L_PFCm_R_rft.csv
- data/scatter_AgeXSex_PCG_L_PCm_L_rft.csv
- data/violin_Sex_ACC_L_PCm_R_rft.csv
- data/violin_Sex_ACC_L_PFCm_R_rft.csv
- data/violin_Sex_LOC_L_PFCm_L_rft.csv
- data/violin_Sex_LOC_L_PFCm_R_rft.csv
- data/violin_Sex_PCG_L_PCm_L_rft.csv
- data/violin_Sex_PCG_L_PFCm_L_rft.csv
