# Supplementary material for: Tract-specific statistics based on diffusion-weighted probabilistic tractography
Source: Commun Biol. 2022 Feb 17;5:138. doi: 10.1038/s42003-022-03073-w (PMC8854429; doi:10.1038/s42003-022-03073-w)
Supplement: Supplementary file 4 — Supplementary Data 1 [file 42003_2022_3073_MOESM4_ESM.zip › data/lines_Age.csv]

distance	1	2	3	4	5	6	7	8	9	10	11	12	13	14	15	16	17	18	19	20	21	22	23	24	25	26	27	28	29	30	31	32	33	34	35	36	37	38	39	40	41	42	43	44	45	46	47	48	49
ACC_L_LOC_L	0.0	0.0	0.0	0.0	2.3040297	0.0	0.0	-2.2660711	-3.3654363	-3.83427	-4.043642500000002	-3.5864489	-2.0154161	-4.3780999000000005	-3.5227084000000004	-3.817855600000001	-3.1185491	0.0	0.0	0.0	1.9847925	2.588701	2.7525012	3.3187921	3.6855226	3.6944518	2.7869334	2.2181332	0.0	0.0	0.0	0.0	0.0	0.0	0.0	0.0	0.0	0.0	0.0	0.0	-2.021364	-2.7040222000000003	-3.4949305	-4.1522593	-4.5132561	-4.0204005	-4.0244193	-4.4051733	-4.2357473
ACC_L_LOC_R	0.0	0.0	0.0	0.0	0.0	0.0	-2.3109672000000003	-2.8241136000000004	-3.2749305	-3.3400605000000003	-2.1748185	-2.4625506	-2.735827	-3.3252873	-3.5785425	-3.0037735	-2.5789826	0.0	0.0	0.0	0.0	0.0	0.0	0.0	0.0	0.0	-2.4602273	-2.7711844	-2.5072725	0.0	0.0	0.0	0.0	0.0	0.0	-2.2749772	0.0	0.0	-2.9215565	-2.9674656	-3.6646123	-3.1644559	-3.2630336	-3.3375859	-3.3312726	-3.1486776	-3.2618721	-2.7761812000000003	-2.7101121
ACC_L_PCG_L	0.0	0.0	2.013963	0.0	0.0	0.0	-2.6026115	-2.3169715	-2.4057281	0.0	0.0	0.0	0.0	0.0	0.0	0.0	0.0	0.0	0.0	0.0	0.0	0.0	0.0	0.0	0.0	0.0	0.0	0.0	0.0	-2.0054152	-2.1816075	0.0	0.0	0.0	0.0	0.0	0.0	0.0	0.0	0.0	0.0	0.0	0.0	2.0404727	2.2592413	2.3446362	2.4194326	0.0	0.0
ACC_L_PCm_L	0.0	0.0	0.0	-2.3372777	-2.7888031000000004	-2.176609	-2.0345259	0.0	0.0	0.0	0.0	0.0	-2.0035288	0.0	0.0	0.0	0.0	0.0	0.0	0.0	0.0	0.0	0.0	0.0	0.0	0.0	0.0	0.0	0.0	0.0	0.0	0.0	0.0	0.0	0.0	0.0	0.0	0.0	0.0	0.0	0.0	0.0	0.0	0.0	-2.2883594	-2.4325061000000003	-2.3386872000000003	-2.1420434	-1.9786875
ACC_L_PCm_R	0.0	0.0	0.0	0.0	0.0	0.0	2.2648122	0.0	0.0	-2.0377145	0.0	0.0	0.0	0.0	0.0	0.0	0.0	0.0	0.0	0.0	0.0	0.0	0.0	0.0	0.0	-2.4137218	-2.3290007	-2.3082736	-2.5603974	-2.5154266	-2.9378037	-3.2560503	-3.2012212000000004	-3.0080879	-2.6673779	-2.3958957	-2.1323159	-2.3113022	0.0	0.0	0.0	0.0	0.0	-2.1024809	-2.2817125	-2.2947586	0.0	0.0	0.0
ACC_L_PFCm_L	0.0	0.0	0.0	0.0	0.0	0.0	0.0	-2.3052485000000003	3.3094566	3.3781879	3.7942278	3.9579999	3.839272	2.9632258	2.0888743
ACC_L_PFCm_R	0.0	0.0	0.0	0.0	0.0	0.0	0.0	-2.4979737	-2.7495372	-3.3075058	0.0	0.0	-2.215719	-2.0176876	-2.0819962	2.2071173	2.5192606	2.171525	2.6389775	2.8188171000000004	2.2448974
LOC_L_LOC_R	-2.602536	-2.7841485	-2.0638027	0.0	0.0	0.0	0.0	0.0	0.0	0.0	0.0	0.0	0.0	0.0	0.0	-3.2421646	-3.5823013999999995	-2.3155355	2.3536203	2.003468	0.0	0.0	0.0	2.3863194	0.0	0.0	0.0	0.0	-2.1035826	-2.3029804	-2.1900268	-2.5416827	-2.6991296	-2.9679406000000004	-2.0849731	-2.0699687	-2.3481054	0.0	0.0	0.0	0.0	-2.2478192000000004	-2.1365018	0.0	0.0	-2.0257638	-2.0527606	-2.3123176	-2.5168262
LOC_L_PCG_R	-2.0762062	-2.4400115	-2.7578902000000003	0.0	0.0	0.0	0.0	0.0	0.0	0.0	0.0	1.984015	2.2998347000000003	2.0995781000000004	2.2163181	2.1748471	2.5587914	2.9904759	2.5062027	0.0	0.0	0.0	0.0	-2.3022876	-2.557745	0.0	0.0	0.0	0.0	-2.2919834	-3.2290857	-3.6453874	-3.7173083	-3.5074525000000003	-3.425041	-3.3962328	-2.9440992	-2.5628374	-2.8263416	-2.99384	-2.8460813	-2.3301277	0.0
LOC_L_PCm_L	0.0	0.0	0.0	0.0	0.0	0.0	0.0	0.0	0.0	0.0	0.0	0.0	0.0	0.0	0.0	-2.1779964	-2.2054522	-1.9982696	0.0	0.0	0.0	0.0	0.0	0.0	0.0	0.0	2.0234821	2.3548539	3.0316252999999995	2.9526095000000003	3.1955278
LOC_L_PCm_R	0.0	0.0	0.0	0.0	0.0	0.0	0.0	0.0	0.0	0.0	0.0	0.0	2.3943858	2.0617490000000003	2.2142532000000004	2.3474813	2.4843485	0.0	0.0	0.0	0.0	0.0	0.0	0.0	0.0	0.0	0.0	0.0	0.0	-2.2370036	-3.3558424	-3.3945415	-2.6725018	-2.8381124	-2.8764822	-2.9979033	-2.8021185	-3.0340645	-3.0586698	-2.8167269	-2.3876173	0.0	0.0	0.0	0.0	0.0	0.0	0.0	0.0
LOC_L_PFCm_L	-2.8497667	-3.1307623	0.0	2.1684434	2.3285465	0.0	0.0	0.0	0.0	0.0	0.0	0.0	-2.1434841	-1.9858727	0.0	0.0	0.0	0.0	0.0	0.0	0.0	0.0	0.0	0.0	0.0	0.0	0.0	0.0	0.0	0.0	0.0	0.0	0.0	0.0	0.0	0.0	-2.0179453	-2.0989635	-3.3038714	-3.8018682	-4.2645841	-4.3723044	-3.2745585	-2.7216611	0.0	0.0	0.0	2.234632	2.1997335
LOC_L_PFCm_R	-2.2183423	-2.05428	0.0	0.0	2.0648782	0.0	0.0	0.0	0.0	0.0	0.0	0.0	-2.2415581	-2.3118486000000003	-2.5772715	-2.4535809	0.0	0.0	0.0	0.0	0.0	0.0	0.0	0.0	0.0	0.0	0.0	0.0	0.0	0.0	0.0	0.0	0.0	0.0	0.0	0.0	-2.0107684	-2.5587728	-3.3987956	-3.7831802	-4.2228799000000015	-4.380795	-3.4436073	-2.666405	0.0	0.0	0.0	2.2260356	2.2168877
LOC_R_PCG_L	0.0	0.0	0.0	-2.0797751	0.0	0.0	0.0	0.0	-2.2712965	-2.3359685000000003	-2.3934846000000003	0.0	0.0	2.5417976	2.1490142000000003	2.0559716	2.2743223	2.2549751	2.2364454	1.9939048	2.469373	2.3728116000000004	2.5592322	2.3079817000000005	0.0	0.0	0.0	0.0	0.0	0.0	0.0	0.0	0.0	0.0	0.0	-2.5632179	-3.0962949	-2.9090842999999995	-3.1769009	-2.8833196	-2.6847918	-3.3105152	-3.8195856	-4.0138793	-2.7573888	-2.1112409	0.0	-2.0822313	0.0
LOC_R_PCG_R	0.0	0.0	0.0	0.0	0.0	0.0	0.0	0.0	-1.9976181	-2.3384271	-2.3898015	0.0	0.0	0.0	0.0	0.0	0.0	2.3023365	2.7903271000000003	2.4491451	2.3050489	2.2117124	-2.3876424	-1.9857839	0.0	0.0	0.0	0.0	0.0	0.0	0.0	0.0	0.0	0.0	0.0	0.0
LOC_R_PCm_L	0.0	0.0	0.0	0.0	0.0	0.0	0.0	0.0	-2.4573758	-2.4180079	0.0	0.0	0.0	2.2241757	2.4084122000000003	2.5894167	2.2426779	2.6245639	2.6644623	2.3294101	2.2107143	0.0	0.0	-2.1128576	-2.2731776000000004	0.0	0.0	0.0	0.0	0.0	0.0	0.0	0.0	0.0	0.0	0.0	0.0	-2.268842	-1.9961972	0.0	0.0	0.0	0.0	0.0	-3.1270571	-3.1518145	-2.9395366000000003	0.0	0.0
LOC_R_PCm_R	0.0	0.0	0.0	0.0	0.0	0.0	0.0	-2.0178797	-2.3260164	-2.4028907000000004	0.0	0.0	0.0	2.1438329	2.4472511000000003	2.5779903	2.9551802000000005	2.9318392	2.621083	2.6017709	2.311125	0.0	0.0	0.0	0.0	0.0	0.0	0.0	0.0	0.0	0.0	0.0	0.0
LOC_R_PFCm_R	0.0	0.0	0.0	0.0	0.0	0.0	0.0	0.0	-2.7605593	-2.5186071	-2.590271	-2.0232193	-2.4707103	-2.4226239	-2.2951040000000003	-2.1475265	-2.2151217	-2.2556584	-2.3188875	-2.4682167	-2.7009139	-2.4273186	-2.7068777	-2.7734141	-2.4409876	-2.5945182	-2.6107106	-2.2907705000000003	-2.2008004	-2.157336	-2.4643357000000004	-2.5675519	-2.6348734	-2.8350234	-2.9565117	-2.6225255	-2.1886461	0.0	0.0	-2.1159704	0.0	0.0	0.0	0.0	0.0	0.0	0.0	0.0	0.0
PCG_L_PCG_R	0.0	0.0	0.0	0.0	-1.9897355	0.0	0.0	0.0
PCG_L_PCm_L	-3.8447981	-3.7537935	-3.8851542	-3.6317959	-3.3207338
PCG_L_PCm_R	-3.6298854	-2.21558	0.0	0.0	0.0	0.0	0.0	0.0	0.0	0.0
PCG_L_PFCm_L	0.0	0.0	0.0	0.0	0.0	-2.2410407	-2.7028282000000003	-2.4850044	-2.3046172	0.0	0.0	0.0	0.0	0.0	0.0	0.0	0.0	0.0	0.0	0.0	-2.174566	0.0	0.0	0.0	0.0	0.0	-2.1414025000000003	-2.3345873	-2.8223262000000005	-2.8437409	-2.6345284	-2.4632068	-2.6664033	-3.0645685	-2.8268433	-2.5438821	-2.3555369	-2.1625865	-2.017271	2.1515892000000005	2.1486065	2.1916926	2.0404928	0.0	0.0	2.2314241000000004	0.0	0.0	0.0
PCG_L_PFCm_R	0.0	0.0	0.0	0.0	0.0	0.0	-2.2073104	-2.4691136	-2.3022566	0.0	0.0	0.0	0.0	0.0	-2.0941408	-2.0654252	0.0	0.0	0.0	0.0	0.0	0.0	0.0	0.0	0.0	0.0	0.0	0.0	0.0	0.0	0.0	0.0	0.0	0.0	0.0	-2.4015746	-2.0909412	0.0	2.1550994	2.1038301	2.0903959	2.0882103	0.0	0.0	0.0	0.0	0.0	0.0	0.0
PCG_R_PCm_L	-2.9946792	-2.6878095	0.0	0.0	0.0	0.0	0.0	0.0	0.0	0.0
PCG_R_PCm_R	0.0	0.0	0.0	0.0	0.0	0.0	0.0	0.0	0.0	0.0
PCG_R_PFCm_L	0.0	0.0	0.0	0.0	-2.0344145	-2.0001445	-2.66682	-2.6900461	-2.4879708	-2.3127	-1.9966184	0.0	0.0	0.0	0.0	0.0	0.0	0.0	0.0	0.0	0.0	0.0	0.0	0.0	0.0	0.0	0.0	0.0	0.0	0.0	-2.0628867	2.0843632	2.3031647	2.3430388	0.0	0.0	0.0	0.0	2.1585417	2.2316504	2.3227315	2.3821058	0.0	2.10338	0.0	-2.1858797	-2.3165236	-3.0484102	-2.7629571
PCG_R_PFCm_R	0.0	0.0	0.0	0.0	0.0	0.0	-2.1870723	-2.5373044	-2.3208594	-2.3421752	-2.0036013	0.0	0.0	0.0	0.0	0.0	0.0	0.0	0.0	0.0	0.0	0.0	0.0	0.0	0.0	0.0	0.0	0.0	0.0	0.0	-2.0578787	2.0089898	2.2359617000000003	2.3198848	2.3078423	2.246567	2.1727097	2.0983913	2.0768735	2.1582959	2.0531044	2.3629797000000003	0.0	2.1087627	-2.2533548	-2.1674056	-2.2738826000000003	-2.8940063	-2.7208564
PCm_L_PCm_R	2.1186309	0.0	0.0	0.0	0.0	0.0	0.0	0.0
PCm_L_PFCm_R	0.0	0.0	0.0	-2.188081	0.0	0.0	0.0	0.0	0.0	0.0	0.0	0.0	0.0	0.0	0.0	0.0	0.0	-3.0021312	-2.8253269	0.0	-2.4028027	0.0	0.0	0.0	0.0	0.0	0.0	0.0	0.0	0.0	0.0	0.0	0.0	0.0	0.0	0.0	0.0	0.0	0.0	0.0	0.0	0.0	-2.2740557	-2.9466569	-2.9331915	-2.5908005000000003	2.6089249	3.9135251	-2.773052
PCm_R_PFCm_L	0.0	0.0	0.0	0.0	0.0	0.0	0.0	0.0	0.0	0.0	0.0	0.0	0.0	0.0	0.0	0.0	0.0	0.0	0.0	0.0	0.0	0.0	-2.2627649	-2.536916	-2.4380891	-2.1673343	0.0	0.0	-2.0488198	-2.3196366000000004	-2.456502	-2.5321715	-2.6650813	-2.2224393	-2.2121205	0.0	0.0	0.0	0.0	-2.1274772	-2.7488158	-3.2132447	-3.225564	-3.7871306	-4.2634983	-4.1860819	-4.038161799999999	-3.7817326	-3.0412657000000003
PCm_R_PFCm_R	0.0	2.0191133000000003	0.0	0.0	0.0	0.0	0.0	0.0	0.0	0.0	0.0	0.0	0.0	0.0	0.0	0.0	0.0	0.0	0.0	0.0	0.0	0.0	-2.3003204	-2.5994718	-2.419498	-2.1089165000000003	0.0	0.0	0.0	-2.1972604	0.0	-2.01847	-2.0619426	-2.3364232000000005	0.0	-2.0725954	0.0	0.0	0.0	-2.1062207	-2.7413065	-3.2659740000000004	-3.6554368	-3.7236414	-4.234935299999999	-4.160381299999999	-4.0488195	-3.7970533	-3.133461
PFCm_L_PFCm_R	0.0	0.0	2.1765535	0.0	-3.9247169	-4.4085279	-4.8527808	-4.9595075
[truncated: 69 more columns]
