# Supplementary material for: Tract-specific statistics based on diffusion-weighted probabilistic tractography
Source: Commun Biol. 2022 Feb 17;5:138. doi: 10.1038/s42003-022-03073-w (PMC8854429; doi:10.1038/s42003-022-03073-w)
Supplement: Supplementary file 4 — Supplementary Data 1 [file 42003_2022_3073_MOESM4_ESM.zip › data/lines_AgeXSex.csv]

distance	1	2	3	4	5	6	7	8	9	10	11	12	13	14	15	16	17	18	19	20	21	22	23	24	25	26	27	28	29	30	31	32	33	34	35	36	37	38	39	40	41	42	43	44	45	46	47	48	49
ACC_L_LOC_L	0.0	0.0	0.0	0.0	0.0	0.0	0.0	-2.1461654	-1.9841946	0.0	0.0	-2.1575141	-2.7603495	-2.7621768	-2.0080256000000003	0.0	0.0	0.0	0.0	0.0	0.0	0.0	0.0	0.0	0.0	0.0	0.0	0.0	0.0	0.0	0.0	0.0	0.0	0.0	0.0	0.0	0.0	0.0	0.0	0.0	0.0	0.0	0.0	0.0	0.0	2.4237173	2.7727218	2.7829087	2.612509
ACC_L_LOC_R	0.0	0.0	0.0	0.0	0.0	0.0	0.0	0.0	0.0	-2.0497591	0.0	0.0	0.0	0.0	2.426959	2.1688783	0.0	0.0	0.0	0.0	0.0	0.0	0.0	0.0	0.0	0.0	0.0	0.0	0.0	0.0	0.0	0.0	0.0	0.0	0.0	0.0	0.0	0.0	0.0	0.0	0.0	0.0	0.0	0.0	0.0	0.0	0.0	0.0	0.0
ACC_L_PCG_L	0.0	-2.6154492	-2.2671161	0.0	0.0	0.0	0.0	0.0	-2.0592661	-2.3545885	0.0	0.0	0.0	0.0	0.0	0.0	0.0	0.0	0.0	0.0	0.0	0.0	0.0	0.0	0.0	0.0	0.0	0.0	0.0	0.0	0.0	0.0	0.0	0.0	0.0	0.0	0.0	0.0	0.0	0.0	0.0	0.0	0.0	0.0	0.0	0.0	0.0	0.0	0.0
ACC_L_PCm_L	0.0	0.0	0.0	0.0	0.0	0.0	0.0	-2.041661	-2.0611618000000003	-2.0894907	0.0	0.0	0.0	0.0	0.0	0.0	0.0	0.0	0.0	0.0	0.0	0.0	0.0	0.0	0.0	0.0	0.0	0.0	0.0	0.0	0.0	0.0	0.0	0.0	0.0	0.0	0.0	0.0	0.0	0.0	0.0	0.0	0.0	0.0	0.0	0.0	0.0	0.0	0.0
ACC_L_PCm_R	0.0	0.0	0.0	0.0	0.0	0.0	0.0	0.0	0.0	0.0	-2.5204036	-2.44385	-2.1579716	0.0	0.0	0.0	0.0	0.0	0.0	0.0	0.0	0.0	0.0	0.0	0.0	0.0	0.0	0.0	0.0	0.0	0.0	0.0	0.0	0.0	0.0	0.0	0.0	0.0	0.0	0.0	0.0	0.0	0.0	0.0	0.0	0.0	0.0	1.9960867	0.0
ACC_L_PFCm_L	0.0	0.0	0.0	0.0	0.0	0.0	0.0	0.0	0.0	0.0	0.0	0.0	0.0	0.0	0.0
ACC_L_PFCm_R	0.0	0.0	0.0	0.0	-2.157346	-2.300411	-2.1271474	0.0	0.0	0.0	0.0	0.0	0.0	0.0	-2.0618324	0.0	0.0	0.0	-2.2186973	-2.2471879	-2.236438
LOC_L_LOC_R	0.0	0.0	0.0	0.0	0.0	0.0	0.0	0.0	0.0	0.0	0.0	0.0	0.0	0.0	0.0	0.0	0.0	0.0	2.1851885	2.5387435000000003	2.214668	2.4020014	0.0	0.0	0.0	0.0	0.0	0.0	0.0	0.0	0.0	0.0	-2.2481086	-2.3498633	-2.0240214	-2.0428431	0.0	0.0	0.0	0.0	0.0	0.0	-2.3249557000000003	0.0	0.0	0.0	0.0	0.0	0.0
LOC_L_PCG_R	0.0	0.0	0.0	0.0	0.0	0.0	2.3290956	1.9788153	0.0	0.0	0.0	0.0	0.0	0.0	0.0	0.0	0.0	0.0	0.0	0.0	0.0	0.0	0.0	0.0	0.0	0.0	0.0	0.0	0.0	0.0	0.0	0.0	0.0	0.0	0.0	0.0	0.0	0.0	0.0	0.0	0.0	-2.0425096000000003	-2.2746398
LOC_L_PCm_L	-2.0536726	0.0	0.0	0.0	0.0	0.0	2.2037678	0.0	0.0	0.0	0.0	0.0	0.0	1.9998302	0.0	2.390352	2.4331381000000003	2.0372016	2.1099527	2.1686194	0.0	0.0	0.0	0.0	0.0	0.0	0.0	0.0	0.0	0.0	0.0
LOC_L_PCm_R	0.0	0.0	0.0	0.0	2.0694005	0.0	0.0	0.0	0.0	0.0	0.0	0.0	0.0	0.0	0.0	0.0	0.0	0.0	0.0	0.0	0.0	0.0	0.0	0.0	0.0	0.0	0.0	0.0	0.0	0.0	0.0	0.0	0.0	0.0	0.0	0.0	0.0	0.0	0.0	0.0	0.0	0.0	0.0	0.0	0.0	0.0	0.0	0.0	0.0
LOC_L_PFCm_L	0.0	0.0	0.0	-1.9842399	-2.0547295	0.0	0.0	-3.1269317	-3.5737888999999994	-3.4747405	-3.0425037999999995	-3.2478485	-3.2747369	-3.0205376	-2.6780037999999995	-2.2125692000000003	0.0	0.0	0.0	0.0	0.0	0.0	0.0	0.0	0.0	0.0	0.0	0.0	0.0	0.0	0.0	0.0	2.6915522000000003	2.6640999	2.5551841	3.1622751	2.5767412	0.0	0.0	0.0	0.0	0.0	0.0	0.0	0.0	0.0	0.0	0.0	0.0
LOC_L_PFCm_R	0.0	-2.1597786	0.0	0.0	0.0	0.0	0.0	-2.5358131	-2.7359278	-2.7137277	-3.0571291	-3.2405157000000004	-3.1128449	-2.9648347000000004	-2.6922681	-2.3450613	-1.9814517	0.0	0.0	-2.0129406000000003	-2.0341315	0.0	0.0	0.0	0.0	0.0	0.0	0.0	0.0	0.0	0.0	0.0	0.0	2.6692185	2.656528	3.2843983	2.6800604	0.0	0.0	0.0	0.0	0.0	0.0	0.0	0.0	0.0	0.0	0.0	0.0
LOC_R_PCG_L	0.0	0.0	0.0	0.0	0.0	0.0	0.0	2.1673355	2.3838189	0.0	0.0	0.0	0.0	0.0	0.0	0.0	0.0	0.0	0.0	0.0	0.0	0.0	2.0334582	0.0	2.3100345	0.0	0.0	0.0	0.0	0.0	0.0	0.0	0.0	0.0	0.0	0.0	0.0	0.0	0.0	0.0	0.0	0.0	0.0	0.0	0.0	2.1022577	0.0	0.0	0.0
LOC_R_PCG_R	0.0	0.0	0.0	0.0	0.0	0.0	0.0	2.1704209	1.9828051	0.0	0.0	0.0	0.0	0.0	0.0	0.0	0.0	0.0	0.0	0.0	0.0	0.0	0.0	2.2029784	2.1502554	0.0	0.0	0.0	0.0	0.0	0.0	0.0	0.0	0.0	0.0	0.0
LOC_R_PCm_L	0.0	0.0	0.0	-2.2976236	0.0	0.0	2.2104702	0.0	0.0	0.0	0.0	0.0	0.0	0.0	0.0	0.0	0.0	0.0	0.0	0.0	0.0	0.0	0.0	0.0	0.0	0.0	0.0	0.0	0.0	0.0	0.0	0.0	0.0	0.0	0.0	0.0	0.0	0.0	0.0	0.0	0.0	0.0	0.0	0.0	-2.1729889	-2.2353804	0.0	0.0	0.0
LOC_R_PCm_R	0.0	0.0	0.0	0.0	0.0	0.0	2.2243757	0.0	0.0	0.0	0.0	0.0	0.0	0.0	0.0	0.0	0.0	0.0	0.0	0.0	0.0	0.0	0.0	0.0	0.0	0.0	0.0	0.0	0.0	0.0	0.0	0.0	0.0
LOC_R_PFCm_R	0.0	0.0	0.0	0.0	0.0	0.0	0.0	2.0296185	2.2476447	0.0	0.0	0.0	0.0	0.0	0.0	0.0	0.0	0.0	0.0	0.0	0.0	0.0	0.0	0.0	0.0	0.0	0.0	0.0	0.0	0.0	0.0	0.0	0.0	0.0	0.0	0.0	0.0	0.0	0.0	0.0	0.0	0.0	0.0	0.0	0.0	0.0	0.0	0.0	0.0
PCG_L_PCG_R	2.1582353	2.0011151000000003	0.0	0.0	0.0	0.0	0.0	0.0
PCG_L_PCm_L	0.0	0.0	-2.1492841	-2.3759654	-2.1817024
PCG_L_PCm_R	2.0853307	0.0	0.0	0.0	0.0	0.0	0.0	0.0	0.0	0.0
PCG_L_PFCm_L	2.3968484	2.1161973	0.0	0.0	0.0	0.0	1.9888215	0.0	0.0	0.0	0.0	0.0	0.0	2.1739872000000005	2.0804045	2.1213481	2.2114367	2.1213782	2.0674565	2.0045006	2.1587672	2.2211442000000003	2.1204019	0.0	2.2412145	2.3642461	2.6680691000000003	2.8264875	2.9171391	3.0361326	3.088145	2.9224634	1.9817258	0.0	0.0	0.0	0.0	0.0	0.0	0.0	0.0	0.0	0.0	0.0	0.0	0.0	0.0	0.0	0.0
PCG_L_PFCm_R	2.4025021	2.2307501	0.0	0.0	0.0	0.0	1.9823684	0.0	0.0	0.0	0.0	0.0	0.0	2.0371215	0.0	2.1586359	2.2238762000000003	2.118288	2.0553229	2.0058453000000003	2.1426501	2.1890435	2.1072154	0.0	2.1378665	0.0	2.654408	2.4777026	2.7781427000000005	2.8683627	2.9744437	2.4403808	0.0	0.0	0.0	0.0	0.0	0.0	0.0	0.0	0.0	0.0	0.0	0.0	0.0	0.0	0.0	0.0	0.0
PCG_R_PCm_L	0.0	0.0	0.0	0.0	0.0	0.0	0.0	0.0	0.0	0.0
PCG_R_PCm_R	0.0	0.0	0.0	0.0	0.0	0.0	0.0	0.0	0.0	0.0
PCG_R_PFCm_L	0.0	2.1999505	2.4456217	2.9394388	2.6308575000000003	2.499414	2.3225577	2.1070337	0.0	0.0	2.1346409	2.2988927	0.0	0.0	0.0	0.0	0.0	0.0	0.0	0.0	0.0	0.0	0.0	2.2660382	2.0622551	2.2648106	2.3469186	2.3730121	2.0997024	2.0516138	0.0	0.0	0.0	0.0	0.0	0.0	0.0	0.0	0.0	0.0	0.0	0.0	0.0	0.0	0.0	0.0	0.0	0.0	0.0
PCG_R_PFCm_R	0.0	2.1793132	2.3470359	2.9531062	2.5059912	2.4748783	2.3886383	2.0946	2.1571453	0.0	2.1153722000000004	2.2828598	0.0	0.0	0.0	0.0	0.0	0.0	0.0	0.0	0.0	0.0	0.0	0.0	2.1352661	2.3677239	2.1189868	2.1916337	2.2592711	2.2430255	2.0678315	0.0	0.0	0.0	0.0	0.0	0.0	0.0	0.0	0.0	0.0	0.0	0.0	0.0	0.0	0.0	0.0	0.0	0.0
PCm_L_PCm_R	0.0	0.0	0.0	0.0	0.0	0.0	0.0	0.0
PCm_L_PFCm_R	0.0	0.0	0.0	0.0	0.0	0.0	0.0	0.0	1.9973811	2.1394255	0.0	0.0	0.0	0.0	0.0	0.0	0.0	0.0	0.0	0.0	-2.3621302	-1.9907318	0.0	0.0	0.0	0.0	0.0	0.0	0.0	0.0	0.0	0.0	0.0	0.0	0.0	0.0	0.0	0.0	0.0	0.0	0.0	0.0	0.0	0.0	0.0	0.0	0.0	0.0	0.0
PCm_R_PFCm_L	0.0	0.0	0.0	0.0	0.0	2.0763662	2.1054778	0.0	0.0	0.0	0.0	0.0	0.0	0.0	0.0	0.0	0.0	0.0	0.0	0.0	0.0	0.0	2.0259774	2.1993139	2.1584415	0.0	0.0	0.0	0.0	0.0	0.0	0.0	0.0	0.0	0.0	0.0	0.0	0.0	0.0	0.0	0.0	0.0	0.0	0.0	0.0	0.0	0.0	0.0	0.0
PCm_R_PFCm_R	0.0	0.0	0.0	0.0	0.0	2.0757349	0.0	0.0	0.0	0.0	0.0	0.0	0.0	0.0	0.0	0.0	0.0	1.9867754	0.0	0.0	0.0	0.0	0.0	0.0	2.0052226	0.0	0.0	0.0	0.0	0.0	0.0	0.0	0.0	0.0	0.0	0.0	0.0	0.0	0.0	0.0	0.0	0.0	0.0	0.0	0.0	0.0	0.0	0.0	0.0
PFCm_L_PFCm_R	0.0	0.0	0.0	0.0	0.0	0.0	-1.989368	-2.4099226
[truncated: 69 more columns]
