# Supplementary material for: Tract-specific statistics based on diffusion-weighted probabilistic tractography
Source: Commun Biol. 2022 Feb 17;5:138. doi: 10.1038/s42003-022-03073-w (PMC8854429; doi:10.1038/s42003-022-03073-w)
Supplement: Supplementary file 4 — Supplementary Data 1 [file 42003_2022_3073_MOESM4_ESM.zip › data/lines_Sex.csv]

distance	1	2	3	4	5	6	7	8	9	10	11	12	13	14	15	16	17	18	19	20	21	22	23	24	25	26	27	28	29	30	31	32	33	34	35	36	37	38	39	40	41	42	43	44	45	46	47	48	49
ACC_L_LOC_L	0.0	0.0	0.0	0.0	0.0	0.0	2.5922372000000005	3.0069606	2.6847525	0.0	0.0	2.4992683	2.628885	2.3659222	0.0	0.0	0.0	0.0	0.0	0.0	0.0	0.0	2.1118081	2.2793794	2.1518829	0.0	0.0	0.0	0.0	0.0	0.0	0.0	0.0	0.0	0.0	0.0	0.0	0.0	0.0	0.0	0.0	0.0	0.0	0.0	0.0	0.0	0.0	0.0	0.0
ACC_L_LOC_R	0.0	0.0	0.0	0.0	0.0	0.0	0.0	0.0	2.0754828	2.5791187	2.4876943	2.35531	2.1841118	0.0	0.0	0.0	0.0	-2.3212848	0.0	0.0	0.0	0.0	0.0	0.0	0.0	0.0	0.0	2.5578609	2.803498	2.674746	2.3253872	2.2527816	0.0	0.0	0.0	0.0	0.0	0.0	0.0	0.0	0.0	0.0	0.0	0.0	0.0	0.0	0.0	0.0	0.0
ACC_L_PCG_L	0.0	2.5780644	2.3769507	0.0	0.0	0.0	0.0	2.1419501	2.6475463	2.4733076	2.2992795	0.0	0.0	0.0	0.0	0.0	0.0	0.0	0.0	0.0	0.0	0.0	0.0	0.0	0.0	0.0	0.0	0.0	0.0	0.0	0.0	0.0	0.0	0.0	0.0	0.0	0.0	0.0	0.0	0.0	0.0	0.0	-2.0464859	-2.2399724	-2.4247572	-2.4538116000000003	-2.4494941000000003	-2.4848711	0.0
ACC_L_PCm_L	0.0	0.0	0.0	0.0	0.0	2.1559796	2.6759932	2.8783386	2.5997238	0.0	0.0	0.0	0.0	0.0	0.0	0.0	0.0	0.0	0.0	0.0	0.0	0.0	0.0	0.0	0.0	0.0	0.0	0.0	0.0	0.0	0.0	0.0	0.0	0.0	0.0	0.0	0.0	0.0	0.0	0.0	-2.111243	0.0	-2.0372953000000003	-1.993848	0.0	-2.0292969	-2.0493233	0.0	0.0
ACC_L_PCm_R	0.0	0.0	0.0	0.0	0.0	0.0	0.0	0.0	0.0	2.2106817000000003	2.4055831000000003	0.0	2.4116652000000003	2.4437778	0.0	0.0	0.0	0.0	0.0	0.0	0.0	0.0	0.0	0.0	0.0	0.0	0.0	0.0	0.0	0.0	0.0	0.0	0.0	0.0	0.0	0.0	0.0	0.0	2.0047891	0.0	0.0	0.0	0.0	0.0	0.0	-2.2379229	-2.4970119	-2.7161279	-2.3660805
ACC_L_PFCm_L	0.0	0.0	0.0	0.0	0.0	2.4105036	2.0150387	2.5100965	2.7393110000000003	0.0	0.0	0.0	0.0	0.0	0.0
ACC_L_PFCm_R	0.0	0.0	0.0	2.0991776	2.6281192000000004	2.8653443	2.6640136	2.8914225	2.4640121	2.3097529	0.0	0.0	0.0	0.0	2.1008449	0.0	0.0	2.0627182	2.5561509	0.0	0.0
LOC_L_LOC_R	0.0	2.2681713	2.5886362000000003	0.0	0.0	0.0	0.0	0.0	0.0	0.0	0.0	0.0	0.0	0.0	0.0	0.0	-2.2319965	-2.8243206	-3.2034009	-2.8639128	-2.5934033	-2.8965387	-2.2406547000000003	-3.0001941000000003	-2.2415867	0.0	-2.1046014	-2.4739373	-2.3447402000000004	-2.3679836	-2.1891532	0.0	0.0	0.0	0.0	0.0	0.0	0.0	0.0	0.0	0.0	0.0	0.0	0.0	0.0	0.0	0.0	0.0	0.0
LOC_L_PCG_R	0.0	0.0	0.0	0.0	0.0	0.0	-2.2502756	0.0	0.0	0.0	0.0	0.0	0.0	0.0	0.0	-2.3911924	0.0	0.0	0.0	-2.1228116000000004	-2.1153846	-2.0734742	-2.0664356	-2.4171588	-2.2663269	-2.2622623	-2.1158006	0.0	0.0	-2.1390693	-2.3294857	-2.1714616	0.0	0.0	0.0	0.0	0.0	-2.094553	0.0	0.0	0.0	0.0	1.9821863
LOC_L_PCm_L	2.9317794	2.3570604	0.0	0.0	0.0	0.0	-2.1886382	0.0	0.0	0.0	0.0	0.0	0.0	0.0	-2.3606787	-2.4054298	-2.3122149	0.0	0.0	-1.9918216	0.0	2.086386	0.0	0.0	0.0	0.0	0.0	0.0	0.0	0.0	0.0
LOC_L_PCm_R	0.0	0.0	0.0	0.0	0.0	0.0	0.0	0.0	0.0	0.0	0.0	0.0	0.0	0.0	0.0	0.0	0.0	0.0	-2.0120873	-2.0445848	-2.0862458	-2.2051778	-2.5380616000000003	-2.4129434	-2.2283773	-2.0001721000000003	0.0	0.0	-1.9812826	-2.3306618	-2.1065147	0.0	0.0	0.0	0.0	0.0	0.0	0.0	0.0	0.0	0.0	0.0	0.0	0.0	0.0	0.0	0.0	0.0	0.0
LOC_L_PFCm_L	0.0	0.0	0.0	2.3466938	2.3071294	0.0	0.0	2.3775375	3.097131	3.2378995	3.0312138	3.3808489	3.5476334	3.4751117	3.3416634	3.2515998	2.8974769	2.7029641	2.3059976000000004	2.3288729	2.10325	0.0	0.0	0.0	0.0	0.0	0.0	0.0	0.0	0.0	2.0099905	0.0	-2.6052945	-2.1558504000000003	-2.8325567000000005	-2.1323986	0.0	0.0	0.0	0.0	0.0	0.0	0.0	0.0	0.0	0.0	0.0	0.0	0.0
LOC_L_PFCm_R	0.0	2.0807021	2.2685404	1.9978855	1.9965733	0.0	0.0	2.442275	2.2277522000000003	2.6682103	3.1392398	3.3701036	3.6825602	3.780293	3.6565936	3.3510849	2.9790876	2.7718379	2.5007502999999995	2.0928802	2.3704947999999995	0.0	0.0	0.0	0.0	0.0	0.0	0.0	0.0	0.0	0.0	0.0	-2.4904175	-2.2164404	-3.0633628	-2.2876022000000003	0.0	0.0	0.0	0.0	0.0	0.0	0.0	0.0	0.0	0.0	0.0	0.0	0.0
LOC_R_PCG_L	0.0	0.0	0.0	0.0	0.0	0.0	0.0	0.0	0.0	0.0	0.0	0.0	0.0	0.0	0.0	0.0	0.0	0.0	0.0	0.0	-2.3943293	-3.3730712	-3.2024558	-2.8746188	-2.7056427000000003	-2.1900811	0.0	0.0	0.0	0.0	0.0	0.0	0.0	0.0	0.0	0.0	0.0	0.0	0.0	0.0	0.0	0.0	0.0	0.0	-2.0030098	-2.9961517000000004	-2.5297468	0.0	0.0
LOC_R_PCG_R	0.0	0.0	0.0	0.0	0.0	0.0	0.0	0.0	0.0	0.0	0.0	0.0	0.0	0.0	0.0	0.0	0.0	0.0	0.0	0.0	-2.2149062	0.0	0.0	-2.1628888	-2.0494823	0.0	0.0	0.0	0.0	0.0	0.0	0.0	0.0	0.0	0.0	0.0
LOC_R_PCm_L	0.0	0.0	0.0	0.0	0.0	0.0	0.0	0.0	0.0	0.0	0.0	0.0	0.0	0.0	0.0	0.0	0.0	0.0	0.0	-2.1722152	-2.3949449	-2.5936811	-2.7117772	-2.5412097	-2.2943723	-2.1782033	-2.3312235	-2.2135172	0.0	0.0	0.0	0.0	0.0	0.0	0.0	0.0	0.0	0.0	0.0	0.0	0.0	0.0	0.0	0.0	0.0	0.0	0.0	-2.3629985	-2.1528463
LOC_R_PCm_R	0.0	0.0	0.0	0.0	0.0	0.0	0.0	0.0	0.0	0.0	0.0	0.0	0.0	0.0	0.0	0.0	0.0	0.0	0.0	-2.1375701	-2.2950997	0.0	0.0	0.0	0.0	0.0	0.0	0.0	0.0	-2.0637724	-2.575299	-2.2335465	-2.2945976000000003
LOC_R_PFCm_R	0.0	0.0	0.0	0.0	0.0	0.0	0.0	0.0	0.0	0.0	2.4281912	2.5388405	0.0	0.0	0.0	0.0	0.0	0.0	0.0	0.0	0.0	0.0	0.0	0.0	0.0	0.0	2.0946555	2.3787599	0.0	0.0	0.0	0.0	0.0	0.0	0.0	2.0457375	2.2674093	0.0	0.0	0.0	0.0	0.0	0.0	0.0	0.0	0.0	0.0	0.0	0.0
PCG_L_PCG_R	-2.3343718	-2.2544887000000005	0.0	0.0	0.0	0.0	0.0	0.0
PCG_L_PCm_L	0.0	0.0	2.5447967	2.5971825	2.1849875
PCG_L_PCm_R	0.0	0.0	0.0	0.0	0.0	0.0	0.0	0.0	0.0	-2.0685852
PCG_L_PFCm_L	-2.5297472	-2.3264229	0.0	0.0	0.0	0.0	0.0	0.0	0.0	0.0	0.0	0.0	0.0	-2.1100454	-2.2611074	-2.2973497000000003	-2.6447411	-2.7658799	-2.9143286	-3.0504017000000005	-3.0237222000000004	-3.1034126	-3.0125539	-2.708277	-2.3970447	-2.5514524	-3.074461	-3.3038571000000005	-3.3994032999999995	-3.4106545	-3.3112433	-3.0704889	-2.0962877	0.0	0.0	0.0	0.0	-2.2454445	-2.4721367	-2.4158645	-2.355804	-2.2345786	-2.3546791	-2.1685072999999995	0.0	0.0	0.0	0.0	0.0
PCG_L_PFCm_R	-2.4809277	-2.0839591	0.0	0.0	0.0	0.0	0.0	0.0	0.0	0.0	0.0	0.0	0.0	0.0	-2.1538637	-2.6587176	-3.0187993	-2.7730961	-2.940392	-3.0452049	-3.0166938	-3.0844560000000003	-3.0170565	-2.7250061000000003	-2.41594	-2.5817225	-2.7463717	-3.1002486	-2.9724774	-3.2151985	-2.6939483	-2.6300573	0.0	0.0	0.0	0.0	0.0	-2.1173248	-2.3883274	-2.375994	-2.3184769	-2.1301632	-2.2274032000000004	0.0	0.0	0.0	0.0	0.0	0.0
PCG_R_PCm_L	0.0	0.0	0.0	0.0	0.0	0.0	0.0	0.0	0.0	0.0
PCG_R_PCm_R	0.0	0.0	0.0	0.0	0.0	0.0	0.0	0.0	0.0	0.0
PCG_R_PFCm_L	0.0	0.0	0.0	-2.6379354	-2.9160225	-2.6031632	-2.568049	-2.2838218	0.0	0.0	-2.4136912999999995	-2.2642519	0.0	0.0	0.0	0.0	0.0	0.0	0.0	0.0	0.0	0.0	0.0	-2.4088163	-3.0125961	-3.2361331	-3.2679155	-3.0223846	-3.0119479	-2.9207711	-2.8000038	-2.5784719	-2.5156107000000003	-2.3641574	-2.1727226	0.0	0.0	0.0	0.0	0.0	0.0	0.0	0.0	0.0	0.0	0.0	0.0	0.0	0.0
PCG_R_PFCm_R	0.0	0.0	0.0	-2.6771548	-3.1389053	-2.5892403	-2.6564696	-3.0198207000000004	-2.7700949	0.0	-2.0074925	-2.1785085	0.0	0.0	0.0	0.0	0.0	0.0	0.0	0.0	0.0	0.0	0.0	-2.6492724	-3.0899822999999995	-2.9393795	-3.033875	-3.0959034	-3.1305208	-3.0713308	-2.8989358	-2.6145368	-2.3560052	-2.4136765	-2.59199	-2.2244868	-2.1623535	0.0	0.0	0.0	0.0	0.0	0.0	0.0	0.0	0.0	0.0	0.0	0.0
PCm_L_PCm_R	-2.4294202	0.0	0.0	0.0	0.0	0.0	0.0	0.0
PCm_L_PFCm_R	0.0	0.0	0.0	0.0	0.0	0.0	0.0	0.0	-1.9796518	0.0	0.0	-2.380744	-2.8146904	-2.7752507	-2.3537629	0.0	0.0	-2.3939149	-2.2519727	0.0	0.0	0.0	0.0	0.0	0.0	0.0	0.0	0.0	0.0	0.0	0.0	0.0	-2.2461276000000003	-2.2305663	-2.4294105	-2.6814356	-2.7409835	-2.6125121	-2.1426947	0.0	0.0	0.0	0.0	0.0	-2.081851	-2.0717452	0.0	-2.3333657000000003	0.0
PCm_R_PFCm_L	0.0	0.0	0.0	0.0	0.0	-1.985788	0.0	0.0	0.0	0.0	0.0	0.0	0.0	0.0	0.0	0.0	-2.1843209	-2.6069287999999995	-2.2012815	-2.4232907000000004	-2.6365421	-2.7599072	-2.9256692	-3.0358596	-3.055088	-2.5310309	-2.4917691000000004	-2.3963947	-2.2833464	-2.5956843	-2.3570609	-2.0377836	0.0	0.0	0.0	0.0	0.0	0.0	0.0	0.0	0.0	0.0	0.0	0.0	0.0	0.0	0.0	0.0	0.0
PCm_R_PFCm_R	0.0	0.0	0.0	2.3940046	0.0	-2.0747249	0.0	0.0	0.0	0.0	0.0	0.0	0.0	0.0	0.0	0.0	-2.4717724	-2.3015137	-2.1410744	-2.2724855	-2.383481	-2.4829593	-2.4532416	-2.8714752	-2.9109974	-2.4112947	-2.2970669	-2.3277998	-2.2127745	-2.5527589	-2.3227026	-1.9840157	0.0	0.0	0.0	0.0	0.0	0.0	0.0	0.0	0.0	0.0	0.0	0.0	0.0	0.0	0.0	0.0	0.0
PFCm_L_PFCm_R	0.0	0.0	0.0	0.0	0.0	0.0	2.1941917	2.8842356
[truncated: 69 more columns]
