# Supplementary material for: Tract-specific statistics based on diffusion-weighted probabilistic tractography
Source: Commun Biol. 2022 Feb 17;5:138. doi: 10.1038/s42003-022-03073-w (PMC8854429; doi:10.1038/s42003-022-03073-w)
Supplement: Supplementary file 4 — Supplementary Data 1 [file 42003_2022_3073_MOESM4_ESM.zip › data/scatter_Age_ACC_L_LOC_L_rft.csv]

Direction	Age	TSA
Positive	18.0	0.16358364621798197
Positive	18.0	0.17070111632347107
Positive	18.0	0.14181346197923025
Positive	18.0	0.13334940373897552
Positive	18.0	0.19603505730628967
Positive	18.0	0.2181762456893921
Positive	19.0	0.1375159869591395
Positive	20.0	0.12127247949441274
Positive	20.0	0.13525351385275522
Positive	20.0	0.17914235591888428
Positive	20.0	0.19139182070891061
Positive	20.0	0.14017573992411295
Positive	21.0	0.1873259445031484
Positive	21.0	0.16445756455262503
Positive	21.0	0.18973944584528604
Positive	21.0	0.13710863888263702
Positive	21.0	0.1768517643213272
Positive	21.0	0.18588723738988241
Positive	22.0	0.20410031576951346
Positive	23.0	0.14596392214298248
Positive	23.0	0.15339930852254233
Positive	23.0	0.07385202993949254
Positive	24.0	0.17371158798535666
Positive	24.0	0.11998887608448665
Positive	24.0	0.09815910210212071
Positive	25.0	0.19766685366630554
Positive	26.0	0.21659260988235474
Positive	26.0	0.17069225509961447
Positive	26.0	0.12683297445376715
Positive	27.0	0.19184522330760956
Positive	28.0	0.13458013037840524
Positive	30.0	0.1882510781288147
Positive	30.0	0.12983468423287073
Positive	31.0	0.16312377154827118
Positive	33.0	0.1803582658370336
Positive	33.0	0.19238579273223877
Positive	35.0	0.1283388982216517
Positive	36.0	0.21661878128846487
Positive	36.0	0.2292876640955607
Positive	37.0	0.1702103167772293
Positive	41.0	0.20934516688187918
Positive	41.0	0.13301685949166617
Positive	41.0	0.1572114278872808
Positive	42.0	0.13635516166687012
Positive	42.0	0.18863868713378906
Positive	42.0	0.14641901850700378
Positive	42.0	0.17757653693358103
Positive	43.0	0.22316058476765951
Positive	44.0	0.17921157677968344
Positive	44.0	0.13168376932541528
Positive	45.0	0.17434552311897278
Positive	47.0	0.19292222956816354
Positive	47.0	0.17118185758590698
Positive	47.0	0.14345137774944305
Positive	48.0	0.2060589243968328
Positive	48.0	0.19889128704865774
Positive	49.0	0.13968310256799063
Positive	49.0	0.17684439321359
Positive	49.0	0.14079205195109049
Positive	49.0	0.20942255357901254
Positive	49.0	0.15734571715195975
Positive	50.0	0.1596089502175649
Positive	50.0	0.1737979849179586
Positive	51.0	0.18034915129343668
Positive	51.0	0.1771253546079
Positive	51.0	0.10903562357028325
Positive	53.0	0.1680732617775599
Positive	53.0	0.17927000423272452
Positive	54.0	0.20834273099899292
Positive	54.0	0.18199402590592703
Positive	54.0	0.17570097744464874
Positive	55.0	0.12243736783663432
Positive	56.0	0.21124867101510367
Positive	56.0	0.19044303397337595
Positive	57.0	0.18440572917461395
Positive	57.0	0.21606378753980002
Positive	57.0	0.21564343571662903
Positive	57.0	0.21645189821720123
Positive	57.0	0.1859833945830663
Positive	58.0	0.1826876848936081
Positive	58.0	0.1512022316455841
Positive	59.0	0.1400045504172643
Positive	59.0	0.15932165582974753
Positive	60.0	0.1815532147884369
Positive	60.0	0.1819363832473755
Positive	60.0	0.2073879837989807
Positive	61.0	0.20270560185114542
Positive	61.0	0.18269688884417215
Positive	61.0	0.1663990616798401
Positive	62.0	0.21866868436336517
Positive	62.0	0.20476409792900085
Positive	62.0	0.17616484065850577
Positive	63.0	0.1327110876639684
Positive	65.0	0.1921536127726237
Positive	65.0	0.18178706367810568
Positive	66.0	0.21128250658512115
Positive	66.0	0.13112397491931915
Positive	66.0	0.20477652053038278
Positive	66.0	0.1880108763774236
Positive	67.0	0.13439554969469705
Positive	68.0	0.2163209617137909
Positive	68.0	0.19909646113713583
Positive	68.0	0.22738795479138693
Positive	68.0	0.16399472455183664
Positive	69.0	0.18973403175671896
Positive	69.0	0.16704567770163217
Positive	70.0	0.19400924444198608
Positive	71.0	0.2008348455031713
Positive	71.0	0.17173955341180167
Positive	71.0	0.20303581158320108
Positive	72.0	0.15452423691749573
Positive	72.0	0.14160513381163278
Positive	72.0	0.19417506953080496
Positive	74.0	0.1799285759528478
Positive	75.0	0.18302871783574423
Positive	76.0	0.1888184448083242
Positive	76.0	0.1875882794459661
Positive	76.0	0.23997174203395844
Positive	77.0	0.17711952328681946
Positive	77.0	0.2453613132238388
Positive	79.0	0.19837104777495065
Negative	18.0	0.14997557668309464
Negative	18.0	0.13914402142951363
Negative	18.0	0.1487153419538548
Negative	18.0	0.1334531062135571
Negative	18.0	0.1118394920210305
Negative	18.0	0.15485569599427676
Negative	19.0	0.1427433628000711
Negative	20.0	0.15817779459451375
Negative	20.0	0.16384491481279073
Negative	20.0	0.12437957838961952
Negative	20.0	0.13939043389339195
Negative	20.0	0.12730598253639122
Negative	21.0	0.17446435635027133
Negative	21.0	0.11492503042283811
Negative	21.0	0.1387876234948635
Negative	21.0	0.16211971640586853
Negative	21.0	0.16582300788477847
Negative	21.0	0.15670556300564817
Negative	22.0	0.14160826292477155
Negative	23.0	0.14241270407250053
Negative	23.0	0.14120932668447495
Negative	23.0	0.08567911582557779
Negative	24.0	0.16269447811340032
Negative	24.0	0.16074931268629275
Negative	24.0	0.1591440625488758
Negative	25.0	0.14763406448458372
Negative	26.0	0.16394138963598953
Negative	26.0	0.14193321372333326
Negative	26.0	0.151897526493198
Negative	27.0	0.15441551530047468
Negative	28.0	0.1439528335866175
Negative	30.0	0.14958303813871585
Negative	30.0	0.15023858570738843
Negative	31.0	0.1350969125173594
Negative	33.0	0.14278766610904745
Negative	33.0	0.13383196804084277
Negative	35.0	0.14385776143325002
Negative	36.0	0.1650809849563398
Negative	36.0	0.17697902729636744
Negative	37.0	0.14617763263614555
Negative	41.0	0.14742034320768557
Negative	41.0	0.14556725872190376
Negative	41.0	0.13540981004112645
Negative	42.0	0.13014417337743858
Negative	42.0	0.13141763641646034
Negative	42.0	0.15571560553814234
Negative	42.0	0.14822783477996526
Negative	43.0	0.13539763932165347
Negative	44.0	0.12834769134458743
Negative	44.0	0.1543968425769555
Negative	45.0	0.12814593021022647
Negative	47.0	0.10939882068257582
Negative	47.0	0.12715891591812434
Negative	47.0	0.14880200181352465
Negative	48.0	0.14866818722925687
Negative	48.0	0.15394811214585052
Negative	49.0	0.14174314196172513
Negative	49.0	0.16488806197517797
Negative	49.0	0.14881281907621183
Negative	49.0	0.15549129796655556
Negative	49.0	0.12889172646560168
Negative	50.0	0.11779439841446124
Negative	50.0	0.15657543665484377
Negative	51.0	0.11933921316736623
Negative	51.0	0.17808571261794945
Negative	51.0	0.16024437076167056
Negative	53.0	0.12042689401852458
Negative	53.0	0.10395651585177372
Negative	54.0	0.13734029939300135
Negative	54.0	0.17304745943922745
Negative	54.0	0.12644834189038529
Negative	55.0	0.11444690470632754
Negative	56.0	0.1283693376340364
Negative	56.0	0.15705385000297897
Negative	57.0	0.12030218188699923
Negative	57.0	0.13530419198305985
Negative	57.0	0.13244660492790372
Negative	57.0	0.1441550699895934
Negative	57.0	0.15547296561692892
Negative	58.0	0.1440533862302178
Negative	58.0	0.15877000124830948
Negative	59.0	0.13224720523545616
Negative	59.0	0.13005356000442253
Negative	60.0	0.1083142728005585
Negative	60.0	0.12686224928811976
Negative	60.0	0.1576233996372474
Negative	61.0	0.13803064666296305
Negative	61.0	0.1330202570871303
Negative	61.0	0.11543552832383859
Negative	62.0	0.12591469876076045
Negative	62.0	0.13115860168871127
Negative	62.0	0.113692612240189
Negative	63.0	0.11551127033798318
Negative	65.0	0.12068506761601097
Negative	65.0	0.10622477364775382
Negative	66.0	0.1310773978107854
Negative	66.0	0.11374758634912341
Negative	66.0	0.123390620868457
Negative	66.0	0.13219410102618367
Negative	67.0	0.11369633360912926
Negative	68.0	0.12244188030691523
Negative	68.0	0.14217609441594073
Negative	68.0	0.09279007445040502
Negative	68.0	0.1146152350855501
Negative	69.0	0.16888310446550972
Negative	69.0	0.10506675313962133
Negative	70.0	0.08385034630957403
Negative	71.0	0.11505197988528955
Negative	71.0	0.10879131916322206
Negative	71.0	0.11758970665304284
Negative	72.0	0.09192024632111977
Negative	72.0	0.11157496077449698
Negative	72.0	0.10327928611322452
Negative	74.0	0.12163949091183512
Negative	75.0	0.10501713678240776
Negative	76.0	0.11951076200133876
Negative	76.0	0.08218194093359144
Negative	76.0	0.1428346112370491
Negative	77.0	0.14414334061898684
Negative	77.0	0.14964498069725538
Negative	79.0	0.12430697836373981
