# Supplementary material for: Tract-specific statistics based on diffusion-weighted probabilistic tractography
Source: Commun Biol. 2022 Feb 17;5:138. doi: 10.1038/s42003-022-03073-w (PMC8854429; doi:10.1038/s42003-022-03073-w)
Supplement: Supplementary file 4 — Supplementary Data 1 [file 42003_2022_3073_MOESM4_ESM.zip › data/scatter_Age_ACC_L_LOC_R_rft.csv]

Direction	Age	TSA
Negative	18.0	0.1217132955789566
Negative	18.0	0.13713000218073526
Negative	18.0	0.13575225323438644
Negative	18.0	0.10144409040609996
Negative	18.0	0.11347789069016774
Negative	18.0	0.11467882990837097
Negative	19.0	0.12543132404486337
Negative	20.0	0.1262927452723185
Negative	20.0	0.12738599876562753
Negative	20.0	0.11935062458117802
Negative	20.0	0.1100272685289383
Negative	20.0	0.11120017617940903
Negative	21.0	0.13474120944738388
Negative	21.0	0.08084085086981456
Negative	21.0	0.10633949190378189
Negative	21.0	0.09686444203058879
Negative	21.0	0.11040556182463963
Negative	21.0	0.13264814764261246
Negative	22.0	0.11857063074906667
Negative	23.0	0.11559490611155827
Negative	23.0	0.11606196810801823
Negative	23.0	0.055420152842998505
Negative	24.0	0.12154216070969899
Negative	24.0	0.10686849802732468
Negative	24.0	0.12839714934428534
Negative	25.0	0.10811948279539745
Negative	26.0	0.13227354735136032
Negative	26.0	0.10920427491267522
Negative	26.0	0.0984966903924942
Negative	27.0	0.13856326043605804
Negative	28.0	0.10646390666564305
Negative	30.0	0.13450826704502106
Negative	30.0	0.12376022338867188
Negative	31.0	0.1002943366765976
Negative	33.0	0.15005177756150564
Negative	33.0	0.14062649756669998
Negative	35.0	0.09618909657001495
Negative	36.0	0.13303320109844208
Negative	36.0	0.0994679182767868
Negative	37.0	0.1249433159828186
Negative	41.0	0.1145710622270902
Negative	41.0	0.1343469669421514
Negative	41.0	0.11249318222204845
Negative	42.0	0.10943608979384105
Negative	42.0	0.08005755643049876
Negative	42.0	0.11270071814457576
Negative	42.0	0.13651639968156815
Negative	43.0	0.10250519961118698
Negative	44.0	0.1290062963962555
Negative	44.0	0.12216572960217793
Negative	45.0	0.09390652924776077
Negative	47.0	0.0944918543100357
Negative	47.0	0.14937220017115274
Negative	47.0	0.1325893128911654
Negative	48.0	0.16218536595503488
Negative	48.0	0.11875289926926295
Negative	49.0	0.08905350665251414
Negative	49.0	0.1292125185330709
Negative	49.0	0.1126394694050153
Negative	49.0	0.11130174249410629
Negative	49.0	0.09982026865084966
Negative	50.0	0.11127666383981705
Negative	50.0	0.13075614968935648
Negative	51.0	0.060901422053575516
Negative	51.0	0.14197869847218195
Negative	51.0	0.13840110848347345
Negative	53.0	0.12074324488639832
Negative	53.0	0.07954401522874832
Negative	54.0	0.1280592828989029
Negative	54.0	0.14127453664938608
Negative	54.0	0.13645154237747192
Negative	55.0	0.07798569152752559
Negative	56.0	0.1037413626909256
Negative	56.0	0.10820469756921132
Negative	57.0	0.08980083713928859
Negative	57.0	0.12447058409452438
Negative	57.0	0.13011258592208227
Negative	57.0	0.12653045604626337
Negative	57.0	0.11000113437573115
Negative	58.0	0.11209104458491008
Negative	58.0	0.13055595258871713
Negative	59.0	0.0982225959499677
Negative	59.0	0.10603926330804825
Negative	60.0	0.12020278225342433
Negative	60.0	0.033589264998833336
Negative	60.0	0.1237994134426117
Negative	61.0	0.11478601147731145
Negative	61.0	0.11589568356672923
Negative	61.0	0.07728276401758194
Negative	62.0	0.11969013512134552
Negative	62.0	0.13355600833892822
Negative	62.0	0.0996951957543691
Negative	63.0	0.07660440852244695
Negative	65.0	0.12119333942731221
Negative	65.0	0.11169281601905823
Negative	66.0	0.058792012433211006
Negative	66.0	0.12403032680352528
Negative	66.0	0.11331904927889506
Negative	66.0	0.129470927019914
Negative	67.0	0.0726598600546519
Negative	68.0	0.12617547065019608
Negative	68.0	0.12420082837343216
Negative	68.0	0.07898150384426117
Negative	68.0	0.08960084617137909
Negative	69.0	0.12335410962502162
Negative	69.0	0.06735719988743465
Negative	70.0	0.05861202379067739
Negative	71.0	0.11649626245101292
Negative	71.0	0.11440540850162506
Negative	71.0	0.11842028299967448
Negative	72.0	0.08033241579929988
Negative	72.0	0.09873250375191371
Negative	72.0	0.06850419814387958
Negative	74.0	0.09804518272479375
Negative	75.0	0.08942339817682902
Negative	76.0	0.11371710648139317
Negative	76.0	0.07600170125563939
Negative	76.0	0.1466257373491923
Negative	77.0	0.11009288082520167
Negative	77.0	0.10833662003278732
Negative	79.0	0.08519301811854045
