# Supplementary material for: Tract-specific statistics based on diffusion-weighted probabilistic tractography
Source: Commun Biol. 2022 Feb 17;5:138. doi: 10.1038/s42003-022-03073-w (PMC8854429; doi:10.1038/s42003-022-03073-w)
Supplement: Supplementary file 4 — Supplementary Data 1 [file 42003_2022_3073_MOESM4_ESM.zip › data/scatter_Age_ACC_L_PFCm_L_rft.csv]

Direction	Age	TSA
Positive	18.0	-0.03047886025160551
Positive	18.0	0.012014691135846078
Positive	18.0	-0.012830304835612575
Positive	18.0	0.005675375655603905
Positive	18.0	0.00721754440261672
Positive	18.0	-0.013060787537445625
Positive	19.0	-0.010291474100085907
Positive	20.0	0.005665049558350195
Positive	20.0	-0.013626106859495243
Positive	20.0	-0.007487299844797235
Positive	20.0	0.0056218483950942755
Positive	20.0	-0.005764771136455238
Positive	21.0	0.0051514690470260876
Positive	21.0	-0.013997400955607494
Positive	21.0	0.009699482216092292
Positive	21.0	-0.017719380247096222
Positive	21.0	-0.008908935788592013
Positive	21.0	0.002266383283616354
Positive	22.0	0.001320400721548746
Positive	23.0	-0.013513372221495956
Positive	23.0	-0.010185678023844957
Positive	23.0	0.006069690522660191
Positive	24.0	-0.018061931400249403
Positive	24.0	-0.014055544976145029
Positive	24.0	-0.0005701147019863129
Positive	25.0	0.032094113839169346
Positive	26.0	-0.005210234279123445
Positive	26.0	0.014975537701199452
Positive	26.0	0.006413591860715921
Positive	27.0	0.006063394481316209
Positive	28.0	0.005139994609635323
Positive	30.0	-0.002757810289040208
Positive	30.0	0.004954978047559659
Positive	31.0	-0.023474179208278656
Positive	33.0	0.0013404137765367825
Positive	33.0	-0.017931510771935184
Positive	35.0	0.002219337819648596
Positive	36.0	0.01435939137202998
Positive	36.0	0.012491375925795486
Positive	37.0	0.0037339116291453442
Positive	41.0	0.006486756416658561
Positive	41.0	0.018028853305925924
Positive	41.0	-0.0069732427364215255
Positive	42.0	-0.0034518754109740257
Positive	42.0	0.024648847058415413
Positive	42.0	-0.007268433924764395
Positive	42.0	-0.018505254139502842
Positive	43.0	0.03049622968925784
Positive	44.0	0.011485057979977379
Positive	44.0	0.022762253958111007
Positive	45.0	0.017961152363568544
Positive	47.0	-0.016929444080839556
Positive	47.0	-0.012694663872631887
Positive	47.0	0.0036270878093394763
Positive	48.0	-0.0021682874454806247
Positive	48.0	0.035715408312777676
Positive	49.0	-0.015464930096641183
Positive	49.0	0.007446326446370222
Positive	49.0	0.01571723900269717
Positive	49.0	-0.001043907521913449
Positive	49.0	-0.03123550023883581
Positive	50.0	0.0015453803353011608
Positive	50.0	0.013424027866373459
Positive	51.0	0.03262332438801726
Positive	51.0	0.017668911149182048
Positive	51.0	-0.021033448322365682
Positive	53.0	0.004011795424351779
Positive	53.0	0.02195684922238191
Positive	54.0	-0.012555508951966962
Positive	54.0	-0.0008206219257165989
Positive	54.0	0.0027587973357488713
Positive	55.0	-0.008690759461993972
Positive	56.0	-0.012905407546592565
Positive	56.0	0.0029106566216796637
Positive	57.0	0.006603779484673093
Positive	57.0	0.007044127016949157
Positive	57.0	0.003690417477628216
Positive	57.0	-0.01087110466323793
Positive	57.0	0.009753313924496373
Positive	58.0	0.019636078776481252
Positive	58.0	0.010787393858966729
Positive	59.0	0.009808710165088996
Positive	59.0	0.01400093516955773
Positive	60.0	0.004789775014311696
Positive	60.0	0.01894796717291077
Positive	60.0	-0.0036917491653791026
Positive	61.0	-0.008285840657966522
Positive	61.0	0.011981961103932312
Positive	61.0	0.009536711576705178
Positive	62.0	-0.022668788364777964
Positive	62.0	-0.006357337852629523
Positive	62.0	0.01574553355264167
Positive	63.0	-0.01031099702231586
Positive	65.0	0.007038375425812167
Positive	65.0	-0.003055536071769893
Positive	66.0	0.009895396205441406
Positive	66.0	0.011285839563546082
Positive	66.0	0.0011950885721792777
Positive	66.0	-0.0003556048807998498
Positive	67.0	0.02306355411807696
Positive	68.0	0.02399712603073567
Positive	68.0	0.011301438168932995
Positive	68.0	0.012880116856346527
Positive	68.0	0.015122328186407685
Positive	69.0	-0.013800773866629848
Positive	69.0	0.01958253087165455
Positive	70.0	0.008769242325797677
Positive	71.0	0.047800454000631966
Positive	71.0	0.027019106782972813
Positive	71.0	0.029939863830804825
Positive	72.0	0.02513786718312379
Positive	72.0	-0.011740557189720372
Positive	72.0	0.01398528968760123
Positive	74.0	0.022661758586764336
Positive	75.0	0.008332140724329898
Positive	76.0	0.012978882286309576
Positive	76.0	0.012838344346770706
Positive	76.0	0.012039392992543677
Positive	77.0	-0.005393018325169881
Positive	77.0	0.03205633567025264
Positive	79.0	0.028033196926116943
