# Supplementary material for: Tract-specific statistics based on diffusion-weighted probabilistic tractography
Source: Commun Biol. 2022 Feb 17;5:138. doi: 10.1038/s42003-022-03073-w (PMC8854429; doi:10.1038/s42003-022-03073-w)
Supplement: Supplementary file 4 — Supplementary Data 1 [file 42003_2022_3073_MOESM4_ESM.zip › data/scatter_Age_LOC_L_PCG_R_rft.csv]

Direction	Age	TSA
Negative	18.0	0.2592430114746094
Negative	18.0	0.23181111684867314
Negative	18.0	0.2637348345347813
Negative	18.0	0.2826324318136488
Negative	18.0	0.2259475780384881
Negative	18.0	0.21876409649848938
Negative	19.0	0.26068289152213503
Negative	20.0	0.24542413439069474
Negative	20.0	0.13748156705072948
Negative	20.0	0.24874658031123026
Negative	20.0	0.24575731584003993
Negative	20.0	0.2179283925465175
Negative	21.0	0.21616465704781668
Negative	21.0	0.23229547483580454
Negative	21.0	0.2366855548960822
Negative	21.0	0.3040186358349664
Negative	21.0	0.21717824254717147
Negative	21.0	0.2693633245570319
Negative	22.0	0.25796335084097727
Negative	23.0	0.23347251542976924
Negative	23.0	0.22162157084260667
Negative	23.0	0.23309559055737086
Negative	24.0	0.22310771899563925
Negative	24.0	0.24915700086525508
Negative	24.0	0.21736631861754827
Negative	25.0	0.2936621904373169
Negative	26.0	0.2823897515024458
Negative	26.0	0.24069365859031677
Negative	26.0	0.23725180540766036
Negative	27.0	0.2894326661314283
Negative	28.0	0.24758062192371913
Negative	30.0	0.25039444650922504
Negative	30.0	0.2450919279030391
Negative	31.0	0.21976158022880554
Negative	33.0	0.18897482327052526
Negative	33.0	0.2926375610487802
Negative	35.0	0.22697871497699193
Negative	36.0	0.2792125344276428
Negative	36.0	0.30804085092885153
Negative	37.0	0.22485043747084482
Negative	41.0	0.2388645133801869
Negative	41.0	0.1530651173421315
Negative	41.0	0.20647487044334412
Negative	42.0	0.20977927318641118
Negative	42.0	0.283068237560136
Negative	42.0	0.2769745630877359
Negative	42.0	0.2905187564236777
Negative	43.0	0.19363893674952642
Negative	44.0	0.23197653251034872
Negative	44.0	0.17939346177237375
Negative	45.0	0.26447777662958416
Negative	47.0	0.2527418626206262
Negative	47.0	0.25112015434673857
Negative	47.0	0.2713445233447211
Negative	48.0	0.22105745332581656
Negative	48.0	0.2589208504983357
Negative	49.0	0.22860948741436005
Negative	49.0	0.22763948355402266
Negative	49.0	0.23308809314455306
Negative	49.0	0.2283126903431756
Negative	49.0	0.24574013692992075
Negative	50.0	0.21355946149144853
Negative	50.0	0.26343617268971037
Negative	51.0	0.2413106347833361
Negative	51.0	0.23874943809849875
Negative	51.0	0.23370754293033055
Negative	53.0	0.2971658259630203
Negative	53.0	0.22166296413966588
Negative	54.0	0.1511724516749382
Negative	54.0	0.23851505560534342
Negative	54.0	0.2632527713264738
Negative	55.0	0.23266138987881796
Negative	56.0	0.21005746935095107
Negative	56.0	0.18186402107988084
Negative	57.0	0.2462373333317893
Negative	57.0	0.24809019906180246
Negative	57.0	0.21702063296522414
Negative	57.0	0.23410816064902715
Negative	57.0	0.231011586529868
Negative	58.0	0.26169954027448383
Negative	58.0	0.2566256799868175
Negative	59.0	0.22493917601449148
Negative	59.0	0.23563752429825918
Negative	60.0	0.254722250359399
Negative	60.0	0.22381253753389632
Negative	60.0	0.25729370968682425
Negative	61.0	0.2265383345740182
Negative	61.0	0.14621050230094365
Negative	61.0	0.2206531252179827
Negative	62.0	0.19694256356784276
Negative	62.0	0.2347758071763175
Negative	62.0	0.21073019078799657
Negative	63.0	0.2468152003628867
Negative	65.0	0.22973095306328364
Negative	65.0	0.2457266960825239
Negative	66.0	0.2577798664569855
Negative	66.0	0.24769515011991775
Negative	66.0	0.2365934784923281
Negative	66.0	0.1944999737398965
Negative	67.0	0.20132071844169072
Negative	68.0	0.1903224555509431
Negative	68.0	0.2320570626429149
Negative	68.0	0.22371053057057516
Negative	68.0	0.14342804465975081
Negative	69.0	0.216798192688397
Negative	69.0	0.2292174037013735
Negative	70.0	0.17472393810749054
Negative	71.0	0.21311666710036142
Negative	71.0	0.23180383230958665
Negative	71.0	0.13309431395360402
Negative	72.0	0.1866143367120198
Negative	72.0	0.19041159749031067
Negative	72.0	0.2349583783320018
Negative	74.0	0.2203395962715149
Negative	75.0	0.1759911264692034
Negative	76.0	0.22318160959652492
Negative	76.0	0.19315256817000254
Negative	76.0	0.2519658612353461
Negative	77.0	0.2574733623436519
Negative	77.0	0.2459490703684943
Negative	79.0	0.12911628931760788
