# Supplementary material for: Tract-specific statistics based on diffusion-weighted probabilistic tractography
Source: Commun Biol. 2022 Feb 17;5:138. doi: 10.1038/s42003-022-03073-w (PMC8854429; doi:10.1038/s42003-022-03073-w)
Supplement: Supplementary file 4 — Supplementary Data 1 [file 42003_2022_3073_MOESM4_ESM.zip › data/scatter_Age_LOC_L_PCm_L_rft.csv]

Direction	Age	TSA
Positive	18.0	0.01951024153580268
Positive	18.0	0.010981906205415726
Positive	18.0	0.027411087105671566
Positive	18.0	0.0040778175462037325
Positive	18.0	0.013897323670486609
Positive	18.0	0.019237997631231945
Positive	19.0	0.019641843003531296
Positive	20.0	0.030163340270519257
Positive	20.0	0.03762554191052914
Positive	20.0	0.020320228300988674
Positive	20.0	0.014608598624666532
Positive	20.0	0.031617206831773124
Positive	21.0	0.0048058280954137444
Positive	21.0	0.017839519927899044
Positive	21.0	0.02132650464773178
Positive	21.0	0.03000533487647772
Positive	21.0	0.010803086139882604
Positive	21.0	0.010934143482397
Positive	22.0	0.0068801276696225004
Positive	23.0	0.0613241121172905
Positive	23.0	0.03982564682761828
Positive	23.0	0.019326307189961273
Positive	24.0	0.005157009077568849
Positive	24.0	-0.00031867534077415865
Positive	24.0	0.024983123565713566
Positive	25.0	0.05203423028190931
Positive	26.0	0.035158369690179825
Positive	26.0	0.05131151030460993
Positive	26.0	0.04031743357578913
Positive	27.0	0.0675869882106781
Positive	28.0	0.018932613388945658
Positive	30.0	0.01056464963282148
Positive	30.0	0.00976944404343764
Positive	31.0	0.025150302797555923
Positive	33.0	-0.0011422738122443359
Positive	33.0	-0.001161294251990815
Positive	35.0	0.018223465730746586
Positive	36.0	0.030414313698808353
Positive	36.0	0.007140377225975196
Positive	37.0	0.013181194352606932
Positive	41.0	0.03549118743588527
Positive	41.0	-0.0047585704596713185
Positive	41.0	0.010213792634507021
Positive	42.0	0.02018786904712518
Positive	42.0	0.045336409782369934
Positive	42.0	0.0304656724135081
Positive	42.0	0.054202744737267494
Positive	43.0	0.04439767822623253
Positive	44.0	0.04059303986529509
Positive	44.0	0.030792682121197384
Positive	45.0	0.027091531393428642
Positive	47.0	0.03616615571081638
Positive	47.0	0.016991480253636837
Positive	47.0	-0.001129013301882272
Positive	48.0	0.05369006718198458
Positive	48.0	0.01396124872068564
Positive	49.0	0.04748699193199476
Positive	49.0	0.00784115462253491
Positive	49.0	0.04895361140370369
Positive	49.0	0.013598205288872123
Positive	49.0	0.035033260782559715
Positive	50.0	0.04951245213548342
Positive	50.0	0.049487357338269554
Positive	51.0	0.02293594740331173
Positive	51.0	0.021028862334787846
Positive	53.0	0.05070116805533568
Positive	53.0	0.03617400800188383
Positive	54.0	0.015415598017474016
Positive	54.0	0.029849407573541004
Positive	54.0	0.004328437149524689
Positive	55.0	0.0571429543197155
Positive	56.0	0.01299153578778108
Positive	56.0	0.018834443142016728
Positive	57.0	0.007805803945908944
Positive	57.0	0.03447991423308849
Positive	57.0	0.03207943650583426
Positive	57.0	0.022005589678883553
Positive	57.0	0.02152087353169918
Positive	58.0	0.030705643196900684
Positive	58.0	0.03537214547395706
Positive	59.0	0.07109180713693301
Positive	59.0	0.052794581900040306
Positive	60.0	0.014462394174188375
Positive	60.0	0.03172715070346991
Positive	60.0	0.03227659376959006
Positive	61.0	0.04789260153969129
Positive	61.0	0.01285913431396087
Positive	61.0	0.05670611063639323
Positive	62.0	0.037205521017313004
Positive	62.0	0.04655106676121553
Positive	62.0	0.049716864402095474
Positive	63.0	-0.0048524475035568075
Positive	65.0	0.009718228441973528
Positive	65.0	0.07059601197640102
Positive	66.0	0.015274967066943645
Positive	66.0	0.02512505433211724
Positive	66.0	0.040260001396139465
Positive	66.0	0.0328109667946895
Positive	67.0	0.07466378683845203
Positive	68.0	0.04631361675759157
Positive	68.0	0.03449458566804727
Positive	68.0	0.03304607110718886
Positive	68.0	0.03172664778927962
Positive	69.0	0.057453220089276634
Positive	69.0	0.019607471612592537
Positive	70.0	0.03745546564459801
Positive	71.0	0.004367428831756115
Positive	71.0	0.01011870459963878
Positive	71.0	0.04035389609634876
Positive	72.0	0.037336245800058045
Positive	72.0	0.040546161433060966
Positive	72.0	0.0426617655903101
Positive	74.0	0.05496785044670105
Positive	75.0	0.022562607812384766
Positive	76.0	0.03060370497405529
Positive	76.0	0.03748981592555841
Positive	76.0	0.042170739422241844
Positive	77.0	0.019756481672326725
Positive	77.0	0.018275684987505276
Positive	79.0	0.02678870378683011
