# Supplementary material for: Tract-specific statistics based on diffusion-weighted probabilistic tractography
Source: Commun Biol. 2022 Feb 17;5:138. doi: 10.1038/s42003-022-03073-w (PMC8854429; doi:10.1038/s42003-022-03073-w)
Supplement: Supplementary file 4 — Supplementary Data 1 [file 42003_2022_3073_MOESM4_ESM.zip › data/scatter_Age_LOC_L_PFCm_L_rft.csv]

Direction	Age	TSA
Negative	18.0	0.1392473162462314
Negative	18.0	0.13689486775547266
Negative	18.0	0.13479920538763204
Negative	18.0	0.10855222617586453
Negative	18.0	0.13208826879660288
Negative	18.0	0.15838071393469969
Negative	19.0	0.14021074026823044
Negative	20.0	0.13710879844923815
Negative	20.0	0.14900278051694235
Negative	20.0	0.10461381605515878
Negative	20.0	0.13318290064732233
Negative	20.0	0.1105733842899402
Negative	21.0	0.15293904952704906
Negative	21.0	0.11456318758428097
Negative	21.0	0.11694905472298463
Negative	21.0	0.131666903073589
Negative	21.0	0.14682105804483095
Negative	21.0	0.15200631879270077
Negative	22.0	0.13335446392496428
Negative	23.0	0.1189670159171025
Negative	23.0	0.12378032443424065
Negative	23.0	0.10466423785934846
Negative	24.0	0.15234409583111605
Negative	24.0	0.14200079627335072
Negative	24.0	0.15944252101083597
Negative	25.0	0.13443475402891636
Negative	26.0	0.15034603575865427
Negative	26.0	0.12407310431202252
Negative	26.0	0.15176940709352493
Negative	27.0	0.15238017526765665
Negative	28.0	0.13013981096446514
Negative	30.0	0.13718743498126665
Negative	30.0	0.12048405098418395
Negative	31.0	0.14367971383035183
Negative	33.0	0.1464321898917357
Negative	33.0	0.11776344291865826
Negative	35.0	0.12776620810230574
Negative	36.0	0.17269018975396952
Negative	36.0	0.16317104424039522
Negative	37.0	0.1139299338683486
Negative	41.0	0.15065482258796692
Negative	41.0	0.1381175946444273
Negative	41.0	0.11714740594228108
Negative	42.0	0.12052083884676297
Negative	42.0	0.11322234384715557
Negative	42.0	0.1473353678981463
Negative	42.0	0.16144829615950584
Negative	43.0	0.14524542602399984
Negative	44.0	0.1351379882544279
Negative	44.0	0.13431831573446593
Negative	45.0	0.14428573039670786
Negative	47.0	0.10430365800857544
Negative	47.0	0.1390822778145472
Negative	47.0	0.11744288665552934
Negative	48.0	0.1427614875137806
Negative	48.0	0.12091154729326566
Negative	49.0	0.13965497041742006
Negative	49.0	0.13311776767174402
Negative	49.0	0.12504305380086103
Negative	49.0	0.14814748180409273
Negative	49.0	0.08791364605228107
Negative	50.0	0.10761262848973274
Negative	50.0	0.1394517421722412
Negative	51.0	0.11286449494461219
Negative	51.0	0.14770220623662075
Negative	51.0	0.14782166046400866
Negative	53.0	0.10147692076861858
Negative	53.0	0.09144910704344511
Negative	54.0	0.13487740978598595
Negative	54.0	0.15708956743280092
Negative	54.0	0.1000165098036329
Negative	55.0	0.10741012388219436
Negative	56.0	0.1260920955489079
Negative	56.0	0.13795101828873158
Negative	57.0	0.12756968724230924
Negative	57.0	0.10957338055595756
Negative	57.0	0.13415584402779737
Negative	57.0	0.1369051312406858
Negative	57.0	0.14242258730034033
Negative	58.0	0.13900159113109112
Negative	58.0	0.14420138982435068
Negative	59.0	0.13571876908342043
Negative	59.0	0.11198528824994962
Negative	60.0	0.10275144254167874
Negative	60.0	0.13043655982861915
Negative	60.0	0.13139005936682224
Negative	61.0	0.12374346517026424
Negative	61.0	0.1136324821660916
Negative	61.0	0.11513263111313184
Negative	62.0	0.1329674373070399
Negative	62.0	0.13455783389508724
Negative	62.0	0.11020032875239849
Negative	63.0	0.11995882137368123
Negative	65.0	0.1270901132375002
Negative	65.0	0.12037485154966514
Negative	66.0	0.1065398898596565
Negative	66.0	0.11200659815222025
Negative	66.0	0.12594189619024596
Negative	66.0	0.1195281520485878
Negative	67.0	0.0924339396879077
Negative	68.0	0.13646777160465717
Negative	68.0	0.13570649611453214
Negative	68.0	0.1076974372069041
Negative	68.0	0.11065647875269254
Negative	69.0	0.13613878935575485
Negative	69.0	0.08414216650029023
Negative	70.0	0.09730316915859778
Negative	71.0	0.12144248063365619
Negative	71.0	0.10870156375070412
Negative	71.0	0.1295012254267931
Negative	72.0	0.10753491303573053
Negative	72.0	0.11707797894875209
Negative	72.0	0.10955693386495113
Negative	74.0	0.10857647781570752
Negative	75.0	0.11320364351073901
Negative	76.0	0.09829160881539185
Negative	76.0	0.08597120425353448
Negative	76.0	0.12082870615025361
Negative	77.0	0.12175390372673671
Negative	77.0	0.17030655841032663
Negative	79.0	0.11955133825540543
