# Supplementary material for: Tract-specific statistics based on diffusion-weighted probabilistic tractography
Source: Commun Biol. 2022 Feb 17;5:138. doi: 10.1038/s42003-022-03073-w (PMC8854429; doi:10.1038/s42003-022-03073-w)
Supplement: Supplementary file 4 — Supplementary Data 1 [file 42003_2022_3073_MOESM4_ESM.zip › data/scatter_Age_LOC_L_PFCm_R_rft.csv]

Direction	Age	TSA
Negative	18.0	0.16230569779872894
Negative	18.0	0.164402783744865
Negative	18.0	0.15113851055502892
Negative	18.0	0.12558861159616047
Negative	18.0	0.15715143208702406
Negative	18.0	0.18288380901018778
Negative	19.0	0.15136972732014126
Negative	20.0	0.14744311488336986
Negative	20.0	0.1663346216082573
Negative	20.0	0.1358504771358437
Negative	20.0	0.14503071829676628
Negative	20.0	0.13630610290500852
Negative	21.0	0.171569330824746
Negative	21.0	0.13289676109949747
Negative	21.0	0.15368985840015942
Negative	21.0	0.16673392512732083
Negative	21.0	0.1529155700571007
Negative	21.0	0.1708062837521235
Negative	22.0	0.1430809824830956
Negative	23.0	0.14654189265436596
Negative	23.0	0.15226014082630476
Negative	23.0	0.11156391973296802
Negative	24.0	0.17310970690515307
Negative	24.0	0.1471224973599116
Negative	24.0	0.17932271336515745
Negative	25.0	0.14947482074300447
Negative	26.0	0.17250891278187433
Negative	26.0	0.1369681027200487
Negative	26.0	0.1599728303651015
Negative	27.0	0.16942068561911583
Negative	28.0	0.14719651308324602
Negative	30.0	0.1520251197119554
Negative	30.0	0.14889559232526356
Negative	31.0	0.16489557342396843
Negative	33.0	0.1663600570625729
Negative	33.0	0.13923010105888048
Negative	35.0	0.13824010640382767
Negative	36.0	0.1802752096619871
Negative	36.0	0.17763779560724893
Negative	37.0	0.13693947345018387
Negative	41.0	0.15965613226095834
Negative	41.0	0.157562379207876
Negative	41.0	0.13545982498261663
Negative	42.0	0.14038306433293554
Negative	42.0	0.13729780767526892
Negative	42.0	0.16257736873295572
Negative	42.0	0.17402819668253264
Negative	43.0	0.16574243331948915
Negative	44.0	0.1561929831902186
Negative	44.0	0.15687563808427918
Negative	45.0	0.160113582180606
Negative	47.0	0.14350868720147344
Negative	47.0	0.1493952725496557
Negative	47.0	0.15236779509319198
Negative	48.0	0.17945802749858963
Negative	48.0	0.13921031438642079
Negative	49.0	0.15751942785249817
Negative	49.0	0.14629691425296995
Negative	49.0	0.1374345537688997
Negative	49.0	0.161464618311988
Negative	49.0	0.10198158460358779
Negative	50.0	0.13881858810782433
Negative	50.0	0.16471707945068678
Negative	51.0	0.13065077695581648
Negative	51.0	0.15825903415679932
Negative	51.0	0.1725692782137129
Negative	53.0	0.13247491005394194
Negative	53.0	0.0992145807378822
Negative	54.0	0.1586724788778358
Negative	54.0	0.17852546936935848
Negative	54.0	0.13139599106378025
Negative	55.0	0.13166061167915663
Negative	56.0	0.13724666751093334
Negative	56.0	0.1633134740922186
Negative	57.0	0.14483314545618164
Negative	57.0	0.10892200263010131
Negative	57.0	0.16264226080642807
Negative	57.0	0.14719150753484833
Negative	57.0	0.1463154297735956
Negative	58.0	0.1680933361252149
Negative	58.0	0.15914123132824898
Negative	59.0	0.13560126432114178
Negative	59.0	0.12405284825298521
Negative	60.0	0.1227744176155991
Negative	60.0	0.1366093862387869
Negative	60.0	0.15565270806352297
Negative	61.0	0.14298980476127732
Negative	61.0	0.12844718371828398
Negative	61.0	0.13790087360474798
Negative	62.0	0.14560480208860505
Negative	62.0	0.14897674611873096
Negative	62.0	0.12952521236406433
Negative	63.0	0.13621177545024288
Negative	65.0	0.13615716000398
Negative	65.0	0.1276849102642801
Negative	66.0	0.13092099875211716
Negative	66.0	0.14519882781638038
Negative	66.0	0.15225675909055603
Negative	66.0	0.12819093465805054
Negative	67.0	0.11030193459656504
Negative	68.0	0.14854825122488868
Negative	68.0	0.15903939223951763
Negative	68.0	0.13036825135350227
Negative	68.0	0.13733287693725693
Negative	69.0	0.15614565999971497
Negative	69.0	0.09670595328013103
Negative	70.0	0.10773023424877061
Negative	71.0	0.14492715729607475
Negative	71.0	0.1360440899928411
Negative	71.0	0.1490050678451856
Negative	72.0	0.10679906689458424
Negative	72.0	0.13297819842894873
Negative	72.0	0.12710746957196128
Negative	74.0	0.13670671400096682
Negative	75.0	0.13507833373215464
Negative	76.0	0.12584094496236908
Negative	76.0	0.10084828506741259
Negative	76.0	0.14840358454320166
Negative	77.0	0.13943298078245586
Negative	77.0	0.16929847622911134
Negative	79.0	0.1333810571167204
