# Supplementary material for: Tract-specific statistics based on diffusion-weighted probabilistic tractography
Source: Commun Biol. 2022 Feb 17;5:138. doi: 10.1038/s42003-022-03073-w (PMC8854429; doi:10.1038/s42003-022-03073-w)
Supplement: Supplementary file 4 — Supplementary Data 1 [file 42003_2022_3073_MOESM4_ESM.zip › data/scatter_Age_LOC_R_PCG_L_rft.csv]

Direction	Age	TSA
Negative	18.0	0.27375980218251544
Negative	18.0	0.20715259512265524
Negative	18.0	0.2895628313223521
Negative	18.0	0.30365346868832904
Negative	18.0	0.24530569712320963
Negative	18.0	0.2477336327234904
Negative	19.0	0.28707196315129596
Negative	20.0	0.2483284423748652
Negative	20.0	0.17490670084953308
Negative	20.0	0.2733631134033203
Negative	20.0	0.2748400866985321
Negative	20.0	0.22861779729525247
Negative	21.0	0.21684810519218445
Negative	21.0	0.24701334039370218
Negative	21.0	0.2546951373418172
Negative	21.0	0.3406304021676381
Negative	21.0	0.2452282259861628
Negative	21.0	0.26829930146535236
Negative	22.0	0.2889690697193146
Negative	23.0	0.25342877209186554
Negative	23.0	0.2414063016573588
Negative	23.0	0.2696906328201294
Negative	24.0	0.26035239299138385
Negative	24.0	0.290374755859375
Negative	24.0	0.24544397493203482
Negative	25.0	0.3275766273339589
Negative	26.0	0.3091748158137004
Negative	26.0	0.25240569313367206
Negative	26.0	0.26221348345279694
Negative	27.0	0.3053785761197408
Negative	28.0	0.2839377224445343
Negative	30.0	0.2764778236548106
Negative	30.0	0.27061991890271503
Negative	31.0	0.2539871633052826
Negative	33.0	0.22729788223902384
Negative	33.0	0.3147225578625997
Negative	35.0	0.2552810062964757
Negative	36.0	0.31518304347991943
Negative	36.0	0.30794139703114826
Negative	37.0	0.2235078066587448
Negative	41.0	0.25927479565143585
Negative	41.0	0.17444825172424316
Negative	41.0	0.23799661298592886
Negative	42.0	0.23420754075050354
Negative	42.0	0.28374632199605304
Negative	42.0	0.29704684019088745
Negative	42.0	0.29564782977104187
Negative	43.0	0.22679742177327475
Negative	44.0	0.2559554974238078
Negative	44.0	0.2019026925166448
Negative	45.0	0.2952391803264618
Negative	47.0	0.2602129677931468
Negative	47.0	0.29113046328226727
Negative	47.0	0.27143528560797375
Negative	48.0	0.23971819380919138
Negative	48.0	0.30194411675135296
Negative	49.0	0.2641952683528264
Negative	49.0	0.22448564072450003
Negative	49.0	0.26543636123339337
Negative	49.0	0.2524196008841197
Negative	49.0	0.2564593354860942
Negative	50.0	0.22343856592973074
Negative	50.0	0.28701340158780414
Negative	51.0	0.2645391374826431
Negative	51.0	0.27453891436258954
Negative	51.0	0.28293919563293457
Negative	53.0	0.2995596726735433
Negative	53.0	0.24195797244707742
Negative	54.0	0.1561449815829595
Negative	54.0	0.25585851073265076
Negative	54.0	0.2932865520318349
Negative	55.0	0.25299212833245593
Negative	56.0	0.2343878597021103
Negative	56.0	0.21422122418880463
Negative	57.0	0.2661501119534175
Negative	57.0	0.2634078512589137
Negative	57.0	0.24721030394236246
Negative	57.0	0.25547261039415997
Negative	57.0	0.24803289771080017
Negative	58.0	0.25488993525505066
Negative	58.0	0.2803616424401601
Negative	59.0	0.2588808834552765
Negative	59.0	0.25445979336897534
Negative	60.0	0.2752463022867839
Negative	60.0	0.23985157907009125
Negative	60.0	0.26797449588775635
Negative	61.0	0.25652581950028736
Negative	61.0	0.1456527809302012
Negative	61.0	0.24583352108796439
Negative	62.0	0.18367290000120798
Negative	62.0	0.24511004984378815
Negative	62.0	0.2232468773921331
Negative	63.0	0.2763828635215759
Negative	65.0	0.26156029601891834
Negative	65.0	0.2860572437445323
Negative	66.0	0.27284322679042816
Negative	66.0	0.26758434375127155
Negative	66.0	0.2648184100786845
Negative	66.0	0.18222771088282266
Negative	67.0	0.2146274447441101
Negative	68.0	0.18751406172911325
Negative	68.0	0.2759067515532176
Negative	68.0	0.23276659846305847
Negative	68.0	0.11618768175443013
Negative	69.0	0.241272434592247
Negative	69.0	0.2542013277610143
Negative	70.0	0.21469316879908243
Negative	71.0	0.22385736803213754
Negative	71.0	0.2308147648970286
Negative	71.0	0.12840765714645386
Negative	72.0	0.19405092298984528
Negative	72.0	0.2274965246518453
Negative	72.0	0.24005232254664102
Negative	74.0	0.21331322193145752
Negative	75.0	0.2128514995177587
Negative	76.0	0.26080209016799927
Negative	76.0	0.21733041604359946
Negative	76.0	0.25688544909159344
Negative	77.0	0.28475167353947956
Negative	77.0	0.24944278101126352
Negative	79.0	0.13129602372646332
