# Supplementary material for: Tract-specific statistics based on diffusion-weighted probabilistic tractography
Source: Commun Biol. 2022 Feb 17;5:138. doi: 10.1038/s42003-022-03073-w (PMC8854429; doi:10.1038/s42003-022-03073-w)
Supplement: Supplementary file 4 — Supplementary Data 1 [file 42003_2022_3073_MOESM4_ESM.zip › data/scatter_Age_LOC_R_PFCm_R_rft.csv]

Direction	Age	TSA
Positive	18.0	0.046713716040054955
Positive	18.0	0.05421573296189308
Positive	18.0	0.07620078573624293
Positive	18.0	0.06465693811575572
Positive	18.0	0.053123549868663154
Positive	18.0	0.04471123591065407
Positive	19.0	0.06656647970279057
Positive	20.0	0.03385773425300916
Positive	20.0	0.05262046058972677
Positive	20.0	0.060270242393016815
Positive	20.0	0.028895198677976925
Positive	20.0	0.04741830130418142
Positive	21.0	0.0481500377257665
Positive	21.0	0.06416593740383784
Positive	21.0	0.055262489865223564
Positive	21.0	0.048946777979532875
Positive	21.0	0.057056633134682976
Positive	21.0	0.07435068239768346
Positive	22.0	0.07447464764118195
Positive	23.0	0.05486955245335897
Positive	23.0	0.050699577977259956
Positive	23.0	0.04248981301983198
Positive	24.0	0.038290612399578094
Positive	24.0	0.04939723263184229
Positive	24.0	0.06720077991485596
Positive	25.0	0.05279424041509628
Positive	26.0	0.049589551985263824
Positive	26.0	0.08150577793518703
Positive	26.0	0.0627346858382225
Positive	27.0	0.03441149741411209
Positive	28.0	0.06917990495761235
Positive	30.0	0.04917676995197932
Positive	30.0	0.11123197774092357
Positive	31.0	0.033488226433595024
Positive	33.0	0.06432726855079333
Positive	33.0	0.0993200068672498
Positive	35.0	0.0600214550892512
Positive	36.0	0.07201949258645375
Positive	36.0	0.06552919124563535
Positive	37.0	0.06409262865781784
Positive	41.0	0.04871713866790136
Positive	41.0	0.060447136561075844
Positive	41.0	0.05204241722822189
Positive	42.0	0.039182434479395546
Positive	42.0	0.06551765774687131
Positive	42.0	0.08909126867850621
Positive	42.0	0.06100015714764595
Positive	43.0	0.08430002133051555
Positive	44.0	0.051626344521840416
Positive	44.0	0.07052496820688248
Positive	45.0	0.06033473461866379
Positive	47.0	0.059893153607845306
Positive	47.0	0.07264884064594905
Positive	47.0	0.07609772433837254
Positive	48.0	0.07375471045573552
Positive	48.0	0.03821727509299914
Positive	49.0	0.05404767642418543
Positive	49.0	0.05502433826526006
Positive	49.0	0.0492309940358003
Positive	49.0	0.06911427527666092
Positive	49.0	0.07078202068805695
Positive	50.0	0.037347566336393356
Positive	50.0	0.09326869000991185
Positive	51.0	0.04761739571889242
Positive	51.0	0.06810479362805684
Positive	51.0	0.06916642685731252
Positive	53.0	0.05116372803846995
Positive	53.0	0.052861484388510384
Positive	54.0	0.06721084068218867
Positive	54.0	0.0659819965561231
Positive	54.0	0.055992241948843
Positive	55.0	0.0893962134917577
Positive	56.0	0.07496936122576396
Positive	56.0	0.06946141893664996
Positive	57.0	0.061408565690120064
Positive	57.0	0.04952391733725866
Positive	57.0	0.04607124999165535
Positive	57.0	0.09252202262481053
Positive	57.0	0.08308199296394984
Positive	58.0	0.066665713985761
Positive	58.0	0.08023712535699208
Positive	59.0	0.08554331958293915
Positive	59.0	0.08360349635283153
Positive	60.0	0.035550241048137345
Positive	60.0	0.06216441964109739
Positive	60.0	0.06371188660462697
Positive	61.0	0.08105910817782085
Positive	61.0	0.06943507492542267
Positive	61.0	0.07668227702379227
Positive	62.0	0.07167282700538635
Positive	62.0	0.060115959495306015
Positive	62.0	0.06086707984407743
Positive	63.0	0.07590834299723308
Positive	65.0	0.07020065188407898
Positive	65.0	0.06204486886660258
Positive	66.0	0.08075367659330368
Positive	66.0	0.06552952900528908
Positive	66.0	0.09387678156296413
Positive	66.0	0.029049683983127277
Positive	67.0	0.060922589153051376
Positive	68.0	0.09752830117940903
Positive	68.0	0.06926407168308894
Positive	68.0	0.09409609685341518
Positive	68.0	0.05997877692182859
Positive	69.0	0.05646635095278422
Positive	69.0	0.0928725649913152
Positive	70.0	0.04640446727474531
Positive	71.0	0.0633960912624995
Positive	71.0	0.04724473009506861
Positive	71.0	0.04986189057429632
Positive	72.0	0.07874670376380284
Positive	72.0	0.07544859498739243
Positive	72.0	0.06296378870805104
Positive	74.0	0.09960040698448817
Positive	75.0	0.05485165615876516
Positive	76.0	0.08463998635609944
Positive	76.0	0.06137209013104439
Positive	76.0	0.042463758339484535
Positive	77.0	0.055765402813752495
Positive	77.0	0.0512672724823157
Positive	79.0	0.07576459397872289
Negative	18.0	0.1254442287608981
Negative	18.0	0.12810507137328386
Negative	18.0	0.13931567035615444
Negative	18.0	0.09349336754530668
Negative	18.0	0.12142406404018402
Negative	18.0	0.13680963404476643
Negative	19.0	0.11631853226572275
Negative	20.0	0.10776935238391161
Negative	20.0	0.14511950593441725
Negative	20.0	0.10802622325718403
Negative	20.0	0.09953861963003874
Negative	20.0	0.12462113425135612
Negative	21.0	0.13396046590059996
Negative	21.0	0.08938556164503098
Negative	21.0	0.11142823472619057
Negative	21.0	0.07640187768265605
Negative	21.0	0.10165556892752647
Negative	21.0	0.13018821366131306
Negative	22.0	0.124458990059793
Negative	23.0	0.10479934886097908
Negative	23.0	0.14625286683440208
Negative	23.0	0.06839154846966267
Negative	24.0	0.11458233650773764
Negative	24.0	0.11988857109099627
Negative	24.0	0.14089169166982174
Negative	25.0	0.13212235365062952
Negative	26.0	0.10632784012705088
Negative	26.0	0.10429712850600481
Negative	26.0	0.10225360281765461
Negative	27.0	0.15518900752067566
Negative	28.0	0.1088561313226819
Negative	30.0	0.14555484056472778
Negative	30.0	0.1370046390220523
Negative	31.0	0.1043075518682599
Negative	33.0	0.11779903341084719
Negative	33.0	0.1268299324437976
Negative	35.0	0.11827819142490625
Negative	36.0	0.13570913579314947
Negative	36.0	0.12403734214603901
Negative	37.0	0.10036324709653854
Negative	41.0	0.10909284744411707
Negative	41.0	0.15634457021951675
Negative	41.0	0.07328574173152447
Negative	42.0	0.11165414750576019
Negative	42.0	0.06368845887482166
Negative	42.0	0.10622359439730644
Negative	42.0	0.09570658393204212
Negative	43.0	0.11691179033368826
Negative	44.0	0.11376341246068478
Negative	44.0	0.1276338053867221
Negative	45.0	0.12283695861697197
Negative	47.0	0.06842993386089802
Negative	47.0	0.1331522036343813
Negative	47.0	0.1279966989532113
Negative	48.0	0.12377250287681818
Negative	48.0	0.12748436070978642
Negative	49.0	0.10915676224976778
Negative	49.0	0.141353708691895
Negative	49.0	0.12331827357411385
Negative	49.0	0.12225327920168638
Negative	49.0	0.09998519625514746
Negative	50.0	0.09618435241281986
Negative	50.0	0.12499224487692118
Negative	51.0	0.05000799801200628
Negative	51.0	0.10661967098712921
Negative	51.0	0.15100777428597212
Negative	53.0	0.11685451585799456
Negative	53.0	0.11353876441717148
Negative	54.0	0.13042295817285776
Negative	54.0	0.12994005344808102
Negative	54.0	0.12875211611390114
Negative	55.0	0.09277916513383389
Negative	56.0	0.12234945874661207
Negative	56.0	0.12842476554214954
Negative	57.0	0.07604697905480862
Negative	57.0	0.12048779986798763
Negative	57.0	0.0891810730099678
Negative	57.0	0.11675225291401148
Negative	57.0	0.11305773165076971
Negative	58.0	0.09721515979617834
Negative	58.0	0.12568793632090092
Negative	59.0	0.06702093593776226
Negative	59.0	0.11697594914585352
Negative	60.0	0.10932286363095045
Negative	60.0	0.12755938153713942
Negative	61.0	0.11310321185737848
Negative	61.0	0.1129150502383709
Negative	61.0	0.07695783581584692
Negative	62.0	0.10397784598171711
Negative	62.0	0.12914109602570534
Negative	62.0	0.07737226039171219
Negative	63.0	0.060029299929738045
Negative	65.0	0.10036234557628632
Negative	65.0	0.09973831009119749
Negative	66.0	0.08393287658691406
Negative	66.0	0.1068490706384182
Negative	66.0	0.0905390540137887
Negative	66.0	0.08807018212974072
Negative	67.0	0.08195729646831751
Negative	68.0	0.14061534591019154
Negative	68.0	0.12515968922525644
Negative	68.0	0.02253487939015031
Negative	68.0	0.09342879988253117
Negative	69.0	0.12309057917445898
Negative	69.0	0.04337488953024149
Negative	70.0	0.06633159937337041
Negative	71.0	0.0939753083512187
Negative	71.0	0.12198979500681162
Negative	71.0	0.1005410747602582
Negative	72.0	0.03329602722078562
Negative	72.0	0.11905130371451378
Negative	72.0	0.0799817880615592
Negative	74.0	0.08871437888592482
Negative	75.0	0.10396892298012972
Negative	76.0	0.08747817203402519
Negative	76.0	0.07986342627555132
Negative	76.0	0.09311472438275814
Negative	77.0	0.10548939276486635
Negative	77.0	0.10429796297103167
Negative	79.0	0.11309272795915604
