# Supplementary material for: Tract-specific statistics based on diffusion-weighted probabilistic tractography
Source: Commun Biol. 2022 Feb 17;5:138. doi: 10.1038/s42003-022-03073-w (PMC8854429; doi:10.1038/s42003-022-03073-w)
Supplement: Supplementary file 4 — Supplementary Data 1 [file 42003_2022_3073_MOESM4_ESM.zip › data/scatter_Age_PCG_L_PCm_L_rft.csv]

Direction	Age	TSA
Negative	18.0	-0.014958248706534505
Negative	18.0	0.021508431062102318
Negative	18.0	0.012178240530192851
Negative	18.0	0.013958961889147758
Negative	18.0	0.002800857205875218
Negative	18.0	0.026561189442873
Negative	19.0	0.007437649462372064
Negative	20.0	0.01136251762509346
Negative	20.0	0.0016635008418234066
Negative	20.0	-0.0005015554837882519
Negative	20.0	0.036788308247923854
Negative	20.0	-0.0034071320202201604
Negative	21.0	-0.0018029477447271346
Negative	21.0	-0.012857284396886826
Negative	21.0	0.015037171822041274
Negative	21.0	0.004007802938576788
Negative	21.0	0.033595331385731696
Negative	21.0	0.015722444467246532
Negative	22.0	-0.010045612789690494
Negative	23.0	0.0161089600995183
Negative	23.0	0.01510495487600565
Negative	23.0	0.013805860560387373
Negative	24.0	0.011852094158530235
Negative	24.0	0.030183473974466322
Negative	24.0	0.0018288958468474447
Negative	25.0	-0.004933094361331314
Negative	26.0	0.006841504294425249
Negative	26.0	0.004218027018941939
Negative	26.0	0.009806984337046742
Negative	27.0	0.0015038352226838469
Negative	28.0	0.007297679595649242
Negative	30.0	-0.004596940847113729
Negative	30.0	0.0037136653438210486
Negative	31.0	0.010232298262417316
Negative	33.0	0.010836497507989406
Negative	33.0	0.015066308714449406
Negative	35.0	-0.0004129097302211449
Negative	36.0	-0.007862336171092466
Negative	36.0	0.01124637620523572
Negative	37.0	0.007180625200271606
Negative	41.0	-0.001459149643778801
Negative	41.0	0.0062698922120034695
Negative	41.0	0.016490551084280013
Negative	42.0	-0.000838484109408455
Negative	42.0	0.01150430371053517
Negative	42.0	0.01560393963009119
Negative	42.0	-0.009760695695877075
Negative	43.0	0.009636708255857229
Negative	44.0	0.002831456938292831
Negative	44.0	0.010443829651921987
Negative	45.0	-0.0001229393994435668
Negative	47.0	0.0072126702405512335
Negative	47.0	0.013144669961184264
Negative	47.0	0.012596714869141578
Negative	48.0	-0.004460264625959098
Negative	48.0	0.007496751900180243
Negative	49.0	0.0010737919947132468
Negative	49.0	-0.01802460104227066
Negative	49.0	0.003471112996339798
Negative	49.0	0.0028108288344810715
Negative	49.0	-7.318351417779922e-05
Negative	50.0	0.02136605801060796
Negative	50.0	0.0006390916765667498
Negative	51.0	0.01631483603268862
Negative	51.0	-0.000548770633758977
Negative	51.0	0.0071195892058312895
Negative	53.0	0.007755223289132118
Negative	53.0	0.010014333296567202
Negative	54.0	0.0063047177158296105
Negative	54.0	-0.0015167214791290463
Negative	54.0	-0.008499074704013765
Negative	55.0	0.0013756305910646916
Negative	56.0	0.009533864411059767
Negative	56.0	0.0015349329682067037
Negative	57.0	0.005898765055462718
Negative	57.0	-0.0074120710603892805
Negative	57.0	0.01444036023458466
Negative	57.0	-0.0035928521421737967
Negative	57.0	0.020349821262061595
Negative	58.0	0.0007647906197234989
Negative	58.0	0.005266610882245004
Negative	59.0	-0.001631001802161336
Negative	59.0	-0.018039732240140438
Negative	60.0	-0.0029877893161028624
Negative	60.0	0.011894626170396804
Negative	60.0	-0.007053406909108162
Negative	61.0	-0.005716091301292181
Negative	61.0	0.013350647641345859
Negative	62.0	0.0007522629079176113
Negative	62.0	-0.006779928458854556
Negative	62.0	0.002152018155902624
Negative	63.0	0.008450513333082199
Negative	65.0	-0.00024526502238586545
Negative	65.0	0.0020954027693278476
Negative	66.0	0.013317609392106532
Negative	66.0	-0.0058323708828538655
Negative	66.0	-0.008296162425540387
Negative	66.0	0.006919201370328665
Negative	67.0	0.009823058545589448
Negative	68.0	-0.007049833051860332
Negative	68.0	-0.003357473760843277
Negative	68.0	0.005582202598452568
Negative	68.0	0.005788691836642101
Negative	69.0	0.006416826881468296
Negative	69.0	0.010811409819871188
Negative	70.0	-0.00020937573863193392
Negative	71.0	-0.004784027743153274
Negative	71.0	-0.008539676945656539
Negative	71.0	-0.0047169513360131535
Negative	72.0	-0.015207171626389026
Negative	72.0	0.008357824198901654
Negative	72.0	-0.0019025593413971365
Negative	74.0	-0.004891527839936316
Negative	75.0	-0.00225025872932747
Negative	76.0	-0.006757473153993487
Negative	76.0	-0.0056477639824152
Negative	76.0	0.0029319397479412148
Negative	77.0	-0.014779680781066418
Negative	77.0	0.005300043243914842
Negative	79.0	0.00500646666623652
