# Supplementary material for: Tract-specific statistics based on diffusion-weighted probabilistic tractography
Source: Commun Biol. 2022 Feb 17;5:138. doi: 10.1038/s42003-022-03073-w (PMC8854429; doi:10.1038/s42003-022-03073-w)
Supplement: Supplementary file 4 — Supplementary Data 1 [file 42003_2022_3073_MOESM4_ESM.zip › data/scatter_Age_PCG_L_PFCm_R_rft.csv]

Direction	Age	TSA
Negative	18.0	0.08287215419113636
Negative	18.0	0.07434679195284843
Negative	18.0	0.0827809302136302
Negative	18.0	0.04783674329519272
Negative	18.0	0.09087216109037399
Negative	18.0	0.10130410082638264
Negative	19.0	0.10453769937157631
Negative	20.0	0.0986915361136198
Negative	20.0	0.09684824012219906
Negative	20.0	0.08726770989596844
Negative	20.0	0.06776651926338673
Negative	20.0	0.09908167086541653
Negative	21.0	0.07810139656066895
Negative	21.0	0.09586908109486103
Negative	21.0	0.07855880260467529
Negative	21.0	0.08665475435554981
Negative	21.0	0.061114239040762186
Negative	21.0	0.07596421893686056
Negative	22.0	0.093358950689435
Negative	23.0	0.09743304923176765
Negative	23.0	0.07485951390117407
Negative	23.0	0.08890772238373756
Negative	24.0	0.08614545408636332
Negative	24.0	0.08286435902118683
Negative	24.0	0.09448952972888947
Negative	25.0	0.12053372897207737
Negative	26.0	0.08472653478384018
Negative	26.0	0.0677424781024456
Negative	26.0	0.06798052228987217
Negative	27.0	0.099062604829669
Negative	28.0	0.09699247218668461
Negative	30.0	0.07624680735170841
Negative	30.0	0.08057498838752508
Negative	31.0	0.1098370049148798
Negative	33.0	0.05941953929141164
Negative	33.0	0.1011806521564722
Negative	35.0	0.07630445715039968
Negative	36.0	0.08097707387059927
Negative	36.0	0.09206477366387844
Negative	37.0	0.08751153387129307
Negative	41.0	0.06269651930779219
Negative	41.0	0.07008752319961786
Negative	41.0	0.023395384661853313
Negative	42.0	0.10035365633666515
Negative	42.0	0.07490510866045952
Negative	42.0	0.07689568400382996
Negative	42.0	0.11324320547282696
Negative	43.0	0.10117059387266636
Negative	44.0	0.09357788041234016
Negative	44.0	0.07900160178542137
Negative	45.0	0.12750507704913616
Negative	47.0	0.07749670650810003
Negative	47.0	0.08175553753972054
Negative	47.0	0.11670182459056377
Negative	48.0	0.10112544894218445
Negative	48.0	0.0730884587392211
Negative	49.0	0.07187780179083347
Negative	49.0	0.05063633946701884
Negative	49.0	0.07514236308634281
Negative	49.0	0.052606905810534954
Negative	49.0	0.0880754142999649
Negative	50.0	0.02963211666792631
Negative	50.0	0.05051074270159006
Negative	51.0	0.06754554621875286
Negative	51.0	0.08017299044877291
Negative	51.0	0.09589108265936375
Negative	53.0	0.1133627388626337
Negative	53.0	0.03828573087230325
Negative	54.0	0.07763857673853636
Negative	54.0	0.12853659130632877
Negative	54.0	0.049215455539524555
Negative	55.0	0.08566038869321346
Negative	56.0	0.04002151871100068
Negative	56.0	0.03655256936326623
Negative	57.0	0.04654377652332187
Negative	57.0	0.02112967404536903
Negative	57.0	0.050718991085886955
Negative	57.0	0.08792928233742714
Negative	57.0	0.042577621061354876
Negative	58.0	0.07954187877476215
Negative	58.0	0.05222195480018854
Negative	59.0	0.09478350728750229
Negative	59.0	0.040049356408417225
Negative	60.0	0.07636696379631758
Negative	60.0	0.07138537801802158
Negative	60.0	0.040538045577704906
Negative	61.0	0.04053739947266877
Negative	61.0	0.0653718588873744
Negative	61.0	0.0636214641854167
Negative	62.0	0.038073957432061434
Negative	62.0	0.06291620433330536
Negative	62.0	0.06611549761146307
Negative	63.0	0.09681400284171104
Negative	65.0	0.05799369979649782
Negative	65.0	0.054058417677879333
Negative	66.0	0.06770798983052373
Negative	66.0	0.10876832157373428
Negative	66.0	0.025957570411264896
Negative	66.0	0.06926780380308628
Negative	67.0	0.023180871969088912
Negative	68.0	0.06482692528516054
Negative	68.0	0.05535003822296858
Negative	68.0	0.053181535564363
Negative	68.0	0.0800734693184495
Negative	69.0	0.06399324163794518
Negative	69.0	0.0588289937004447
Negative	70.0	0.0772502925246954
Negative	71.0	0.08632373809814453
Negative	71.0	0.06758711487054825
Negative	71.0	0.0823055962100625
Negative	72.0	0.06494565960019827
Negative	72.0	0.07027611322700977
Negative	72.0	0.0633370066061616
Negative	74.0	0.06176810245960951
Negative	75.0	0.03650633804500103
Negative	76.0	0.0993730966001749
Negative	76.0	0.02378873829729855
Negative	76.0	0.03215231793001294
Negative	77.0	0.0518170315772295
Negative	77.0	0.05661175027489662
Negative	79.0	0.07719724997878075
