# Supplementary material for: Tract-specific statistics based on diffusion-weighted probabilistic tractography
Source: Commun Biol. 2022 Feb 17;5:138. doi: 10.1038/s42003-022-03073-w (PMC8854429; doi:10.1038/s42003-022-03073-w)
Supplement: Supplementary file 4 — Supplementary Data 1 [file 42003_2022_3073_MOESM4_ESM.zip › data/scatter_Age_PCG_R_PFCm_L_rft.csv]

Direction	Age	TSA
Negative	18.0	0.15205172697703043
Negative	18.0	0.1139378771185875
Negative	18.0	0.1329968199133873
Negative	18.0	0.14258578419685364
Negative	18.0	0.1290982887148857
Negative	18.0	0.16110744575659433
Negative	19.0	0.14984782536824545
Negative	20.0	0.1218049352367719
Negative	20.0	0.11821827540795009
Negative	20.0	0.10875273744265239
Negative	20.0	0.12361196428537369
Negative	20.0	0.1345719719926516
Negative	21.0	0.12498743335405986
Negative	21.0	0.14292863508065543
Negative	21.0	0.10639551033576329
Negative	21.0	0.14465342462062836
Negative	21.0	0.14969989160696665
Negative	21.0	0.14572074512640634
Negative	22.0	0.14811517794926962
Negative	23.0	0.14287160336971283
Negative	23.0	0.12891970574855804
Negative	23.0	0.12456673880418141
Negative	24.0	0.11319845169782639
Negative	24.0	0.12707002460956573
Negative	24.0	0.14543048044045767
Negative	25.0	0.10345432162284851
Negative	26.0	0.1459134817123413
Negative	26.0	0.15062283972899118
Negative	26.0	0.1238953247666359
Negative	27.0	0.10628785938024521
Negative	28.0	0.1459291378657023
Negative	30.0	0.1319569448630015
Negative	30.0	0.10147124032179515
Negative	31.0	0.07949437449375789
Negative	33.0	0.1443453679482142
Negative	33.0	0.14688429733117422
Negative	35.0	0.11659928907950719
Negative	36.0	0.13564513623714447
Negative	36.0	0.1777915060520172
Negative	37.0	0.11747172723213832
Negative	41.0	0.134294331073761
Negative	41.0	0.1249863604704539
Negative	41.0	0.140626460313797
Negative	42.0	0.07904436687628429
Negative	42.0	0.14651175340016684
Negative	42.0	0.14735685288906097
Negative	42.0	0.15521180629730225
Negative	43.0	0.1458188941081365
Negative	44.0	0.1579931229352951
Negative	44.0	0.11970699081818263
Negative	45.0	0.13939268887043
Negative	47.0	0.09149060895045598
Negative	47.0	0.13026727735996246
Negative	47.0	0.12088688711325328
Negative	48.0	0.1128723422686259
Negative	48.0	0.11393505831559499
Negative	49.0	0.1608566294113795
Negative	49.0	0.13211453457673392
Negative	49.0	0.12164437025785446
Negative	49.0	0.15454608698685965
Negative	49.0	0.07792766392230988
Negative	50.0	0.09196476638317108
Negative	50.0	0.12748617678880692
Negative	51.0	0.11003293345371883
Negative	51.0	0.1271055688460668
Negative	51.0	0.1413760632276535
Negative	53.0	0.1406732052564621
Negative	53.0	0.12216960142056148
Negative	54.0	0.1543146421511968
Negative	54.0	0.1661634494860967
Negative	54.0	0.09146551042795181
Negative	55.0	0.10773711899916331
Negative	56.0	0.1276309092839559
Negative	56.0	0.14406473437945047
Negative	57.0	0.0794160192211469
Negative	57.0	0.13078108429908752
Negative	57.0	0.10942905147870381
Negative	57.0	0.14417474965254465
Negative	57.0	0.14738898972670236
Negative	58.0	0.13899641235669455
Negative	58.0	0.12807345887025198
Negative	59.0	0.1508281628290812
Negative	59.0	0.14356718957424164
Negative	60.0	0.10283356656630833
Negative	60.0	0.11639436334371567
Negative	60.0	0.1357127328713735
Negative	61.0	0.11889149496952693
Negative	61.0	0.08961577465136845
Negative	61.0	0.10803933441638947
Negative	62.0	0.09617893397808075
Negative	62.0	0.12552262842655182
Negative	62.0	0.1358291059732437
Negative	63.0	0.11261775592962901
Negative	65.0	0.12094680219888687
Negative	65.0	0.08845097323258717
Negative	66.0	0.13611619671185812
Negative	66.0	0.133748988310496
Negative	66.0	0.11232984066009521
Negative	66.0	0.11544288943211238
Negative	67.0	0.08859170724948247
Negative	68.0	0.12700548768043518
Negative	68.0	0.09438118090232213
Negative	68.0	0.07820829004049301
Negative	68.0	0.09801613539457321
Negative	69.0	0.11495030671358109
Negative	69.0	0.09109601378440857
Negative	70.0	0.10682476311922073
Negative	71.0	0.11507523308197658
Negative	71.0	0.10810617605845134
Negative	71.0	0.1236447940270106
Negative	72.0	0.0797042225797971
Negative	72.0	0.08339371035496394
Negative	72.0	0.11992435157299042
Negative	74.0	0.10503156979878743
Negative	75.0	0.04796701297163963
Negative	76.0	0.1505126953125
Negative	76.0	0.08436047782500584
Negative	76.0	0.11667414257923762
Negative	77.0	0.14861292640368143
Negative	77.0	0.11456965158383052
Negative	79.0	0.10066208988428116
