# Supplementary material for: Tract-specific statistics based on diffusion-weighted probabilistic tractography
Source: Commun Biol. 2022 Feb 17;5:138. doi: 10.1038/s42003-022-03073-w (PMC8854429; doi:10.1038/s42003-022-03073-w)
Supplement: Supplementary file 4 — Supplementary Data 1 [file 42003_2022_3073_MOESM4_ESM.zip › data/scatter_Age_PCG_R_PFCm_R_rft.csv]

Direction	Age	TSA
Negative	18.0	0.15258677303791046
Negative	18.0	0.11389016608397166
Negative	18.0	0.1322664668162664
Negative	18.0	0.14281893769900003
Negative	18.0	0.12850026537974676
Negative	18.0	0.1587499330441157
Negative	19.0	0.15198785563309988
Negative	20.0	0.12544788420200348
Negative	20.0	0.12168001631895702
Negative	20.0	0.10890691727399826
Negative	20.0	0.12485502908627193
Negative	20.0	0.13530454536279043
Negative	21.0	0.12516156832377115
Negative	21.0	0.1422762175401052
Negative	21.0	0.10618704309066136
Negative	21.0	0.1453608771165212
Negative	21.0	0.1495093603928884
Negative	21.0	0.14646620055039725
Negative	22.0	0.14727110664049783
Negative	23.0	0.1431067486604055
Negative	23.0	0.12896780669689178
Negative	23.0	0.12209591766198476
Negative	24.0	0.1128263995051384
Negative	24.0	0.127463365594546
Negative	24.0	0.14346964160601297
Negative	25.0	0.10089526077111562
Negative	26.0	0.1457081288099289
Negative	26.0	0.15077669421831766
Negative	26.0	0.12341968715190887
Negative	27.0	0.1121600071589152
Negative	28.0	0.14620068669319153
Negative	30.0	0.13331754008928934
Negative	30.0	0.1039043664932251
Negative	31.0	0.07721359531084697
Negative	33.0	0.14427204926808676
Negative	33.0	0.14631369213263193
Negative	35.0	0.1173761213819186
Negative	36.0	0.13323879738648733
Negative	36.0	0.1774505873521169
Negative	37.0	0.11836987485488255
Negative	41.0	0.1344695786635081
Negative	41.0	0.1253183657924334
Negative	41.0	0.14113372067610422
Negative	42.0	0.07872782399257024
Negative	42.0	0.14833267033100128
Negative	42.0	0.1492584099372228
Negative	42.0	0.1559085249900818
Negative	43.0	0.14619269470373789
Negative	44.0	0.1676909476518631
Negative	44.0	0.11949968089660008
Negative	45.0	0.1357144663731257
Negative	47.0	0.09191721429427464
Negative	47.0	0.13023333251476288
Negative	47.0	0.12149732063213985
Negative	48.0	0.11383479336897533
Negative	48.0	0.11465716361999512
Negative	49.0	0.16077705224355063
Negative	49.0	0.1295634557803472
Negative	49.0	0.12185912827650706
Negative	49.0	0.15499396125475565
Negative	49.0	0.10449694097042084
Negative	50.0	0.09244478742281596
Negative	50.0	0.12751775979995728
Negative	51.0	0.11009674022595088
Negative	51.0	0.12881298114856085
Negative	51.0	0.14120199282964072
Negative	53.0	0.13907953103383383
Negative	53.0	0.12296646336714427
Negative	54.0	0.15411669512589773
Negative	54.0	0.16655721763769785
Negative	54.0	0.09158579508463542
Negative	55.0	0.10914662977059682
Negative	56.0	0.12711730102698007
Negative	56.0	0.14401126404603323
Negative	57.0	0.07638249794642131
Negative	57.0	0.1312849149107933
Negative	57.0	0.10924387226502101
Negative	57.0	0.143810565272967
Negative	57.0	0.14379940430323282
Negative	58.0	0.13744367162386575
Negative	58.0	0.12852635234594345
Negative	59.0	0.15126711626847586
Negative	59.0	0.14402258396148682
Negative	60.0	0.10675717890262604
Negative	60.0	0.11690621326367061
Negative	60.0	0.13557225465774536
Negative	61.0	0.11944051086902618
Negative	61.0	0.10094087322552998
Negative	61.0	0.10925565908352534
Negative	62.0	0.09663357585668564
Negative	62.0	0.1257837861776352
Negative	62.0	0.13788293302059174
Negative	63.0	0.12272378553946812
Negative	65.0	0.1292277698715528
Negative	65.0	0.08797802279392879
Negative	66.0	0.13651971022288004
Negative	66.0	0.13392624258995056
Negative	66.0	0.11323719471693039
Negative	66.0	0.11567014455795288
Negative	67.0	0.08833849181731541
Negative	68.0	0.12363843123118083
Negative	68.0	0.09368916104237239
Negative	68.0	0.07885763545831044
Negative	68.0	0.09896914164225261
Negative	69.0	0.1091858446598053
Negative	69.0	0.09100923935572307
Negative	70.0	0.10696980853875478
Negative	71.0	0.11505477627118428
Negative	71.0	0.10797303915023804
Negative	71.0	0.12414325525363286
Negative	72.0	0.08001914372046788
Negative	72.0	0.0820810745159785
Negative	72.0	0.11994332820177078
Negative	74.0	0.10488975296417873
Negative	75.0	0.047851858039697014
Negative	76.0	0.15098543465137482
Negative	76.0	0.08353097488482793
Negative	76.0	0.11831466356913249
Negative	77.0	0.1482010285059611
Negative	77.0	0.11467953274647395
Negative	79.0	0.10053763041893642
