# Supplementary material for: Tract-specific statistics based on diffusion-weighted probabilistic tractography
Source: Commun Biol. 2022 Feb 17;5:138. doi: 10.1038/s42003-022-03073-w (PMC8854429; doi:10.1038/s42003-022-03073-w)
Supplement: Supplementary file 4 — Supplementary Data 1 [file 42003_2022_3073_MOESM4_ESM.zip › data/scatter_Age_PCm_L_PFCm_R_rft.csv]

Direction	Age	TSA
Negative	18.0	0.13754365924331877
Negative	18.0	0.13728560590081745
Negative	18.0	0.14629802190595204
Negative	18.0	0.1011950671672821
Negative	18.0	0.12847968273692661
Negative	18.0	0.14957618133889306
Negative	19.0	0.1261436806784736
Negative	20.0	0.11974992437495126
Negative	20.0	0.15592274069786072
Negative	20.0	0.1125323689646191
Negative	20.0	0.1069911014702585
Negative	20.0	0.1333647287554211
Negative	21.0	0.1504995185467932
Negative	21.0	0.09508337411615583
Negative	21.0	0.12238025334146288
Negative	21.0	0.08583826654487187
Negative	21.0	0.1118784679306878
Negative	21.0	0.14426605568991768
Negative	22.0	0.13914865089787376
Negative	23.0	0.11331186112430361
Negative	23.0	0.1592268662320243
Negative	23.0	0.07021194241113132
Negative	24.0	0.12430569943454531
Negative	24.0	0.12592183384630415
Negative	24.0	0.14904136293464237
Negative	25.0	0.13861589464876387
Negative	26.0	0.1109573096036911
Negative	26.0	0.11443764054112965
Negative	26.0	0.11197156790230009
Negative	27.0	0.1683333863814672
Negative	28.0	0.11868779940737618
Negative	30.0	0.15839184241162407
Negative	30.0	0.1482812985777855
Negative	31.0	0.11801230659087499
Negative	33.0	0.12997863358921474
Negative	33.0	0.13839206844568253
Negative	35.0	0.12253672960731718
Negative	36.0	0.14742233438624275
Negative	36.0	0.14082379970285627
Negative	37.0	0.11022740436924829
Negative	41.0	0.11666112393140793
Negative	41.0	0.1657685505019294
Negative	41.0	0.07938542755113707
Negative	42.0	0.12251431908872393
Negative	42.0	0.06973852258589533
Negative	42.0	0.11967833919657601
Negative	42.0	0.11172991991043091
Negative	43.0	0.13079719328218037
Negative	44.0	0.12122421794467503
Negative	44.0	0.14033611284361946
Negative	45.0	0.12764516058895323
Negative	47.0	0.07299818636642562
Negative	47.0	0.137466828028361
Negative	47.0	0.13635562691423628
Negative	48.0	0.13503694948222902
Negative	48.0	0.13891127788358265
Negative	49.0	0.11493935436010361
Negative	49.0	0.15480241096682018
Negative	49.0	0.13720636400911543
Negative	49.0	0.13015606999397278
Negative	49.0	0.103011188407739
Negative	50.0	0.10280335032277638
Negative	50.0	0.13619156844086117
Negative	51.0	0.05265362850493855
Negative	51.0	0.11962113115522596
Negative	51.0	0.16410278197791842
Negative	53.0	0.12094618297285503
Negative	53.0	0.12734653717941707
Negative	54.0	0.14062525828679404
Negative	54.0	0.1406549248430464
Negative	54.0	0.14192753285169601
Negative	55.0	0.09840262018971974
Negative	56.0	0.13148342900806004
Negative	56.0	0.14087003800604078
Negative	57.0	0.08209004998207092
Negative	57.0	0.1281609833240509
Negative	57.0	0.10086236480209562
Negative	57.0	0.1306737172934744
Negative	57.0	0.12502372761567435
Negative	58.0	0.10300464597013262
Negative	58.0	0.1330914083454344
Negative	59.0	0.07516801895366775
Negative	59.0	0.1254647597670555
Negative	60.0	0.1121576867169804
Negative	60.0	0.1349321429928144
Negative	61.0	0.1198808525999387
Negative	61.0	0.12117203573385875
Negative	61.0	0.08059940404362148
Negative	62.0	0.10699491533968183
Negative	62.0	0.1412268670068847
Negative	62.0	0.08484871312975883
Negative	63.0	0.06429324630233976
Negative	65.0	0.10987227658430736
Negative	65.0	0.10701135214832094
Negative	66.0	0.08946461396084891
Negative	66.0	0.1209169336491161
Negative	66.0	0.09618994428051843
Negative	66.0	0.09557935761080848
Negative	67.0	0.09571750627623664
Negative	68.0	0.15555517541037667
Negative	68.0	0.13528200735648474
Negative	68.0	0.02610655113433798
Negative	68.0	0.09892117314868504
Negative	69.0	0.13618609971470302
Negative	69.0	0.04741386241383023
Negative	70.0	0.07676590275433329
Negative	71.0	0.10487088395489587
Negative	71.0	0.13303355707062614
Negative	71.0	0.11039821472432879
Negative	72.0	0.033370174881484777
Negative	72.0	0.12806996123658287
Negative	72.0	0.0929235898786121
Negative	74.0	0.10026134716139899
Negative	75.0	0.11309084544579188
Negative	76.0	0.09788474109437731
Negative	76.0	0.08973166801863247
Negative	76.0	0.10144402086734772
Negative	77.0	0.11333143959442775
Negative	77.0	0.10925759789016512
Negative	79.0	0.11715447902679443
