# Supplementary material for: Tract-specific statistics based on diffusion-weighted probabilistic tractography
Source: Commun Biol. 2022 Feb 17;5:138. doi: 10.1038/s42003-022-03073-w (PMC8854429; doi:10.1038/s42003-022-03073-w)
Supplement: Supplementary file 4 — Supplementary Data 1 [file 42003_2022_3073_MOESM4_ESM.zip › data/scatter_Age_PCm_R_PFCm_L_rft.csv]

Direction	Age	TSA
Negative	18.0	0.13952482704605376
Negative	18.0	0.13049819426877157
Negative	18.0	0.13789616418736322
Negative	18.0	0.15590335854462214
Negative	18.0	0.12477216230971473
Negative	18.0	0.16282500965254648
Negative	19.0	0.14634000403540476
Negative	20.0	0.13016215073210852
Negative	20.0	0.12967764054025924
Negative	20.0	0.11461054533720016
Negative	20.0	0.12882057683808462
Negative	20.0	0.13669659516641072
Negative	21.0	0.14721880427428655
Negative	21.0	0.13944111338683537
Negative	21.0	0.11736183719975608
Negative	21.0	0.15668912444795882
Negative	21.0	0.15077031084469386
Negative	21.0	0.14436187062944686
Negative	22.0	0.1532410149063383
Negative	23.0	0.14346159994602203
Negative	23.0	0.13884728295462473
Negative	23.0	0.12035182757037026
Negative	24.0	0.1381582681621824
Negative	24.0	0.12147986782448632
Negative	24.0	0.15647066703864507
Negative	25.0	0.12432280289275306
Negative	26.0	0.1578296103647777
Negative	26.0	0.15352617842810495
Negative	26.0	0.12948455555098398
Negative	27.0	0.12372848391532898
Negative	28.0	0.1523085811308452
Negative	30.0	0.14250705710479192
Negative	30.0	0.12749440222978592
Negative	31.0	0.09413888731173106
Negative	33.0	0.14072808836187636
Negative	33.0	0.14623164066246577
Negative	35.0	0.11214887031487056
Negative	36.0	0.12941789307764598
Negative	36.0	0.1902742279427392
Negative	37.0	0.12531219635690963
Negative	41.0	0.14568097250802176
Negative	41.0	0.12820485766444886
Negative	41.0	0.1433591502053397
Negative	42.0	0.1067382310117994
Negative	42.0	0.1459778675011226
Negative	42.0	0.15605823269912175
Negative	42.0	0.1642810787473406
Negative	43.0	0.15861823516232626
Negative	44.0	0.163088002375194
Negative	44.0	0.14771720447710582
Negative	45.0	0.14559361445052282
Negative	47.0	0.09462250024080276
Negative	47.0	0.14358327857085637
Negative	47.0	0.1537138819694519
Negative	48.0	0.11668189615011215
Negative	48.0	0.12657956779003143
Negative	49.0	0.15405502383198058
Negative	49.0	0.14216611640793936
Negative	49.0	0.13528047182730266
Negative	49.0	0.15654428941862925
Negative	49.0	0.10609914255993706
Negative	50.0	0.07521136424371175
Negative	50.0	0.14541634172201157
Negative	51.0	0.14870853509221757
Negative	51.0	0.12921718720878875
Negative	51.0	0.14583260885306767
Negative	53.0	0.1437609972698348
Negative	53.0	0.1238236054778099
Negative	54.0	0.16499129576342447
Negative	54.0	0.15331652760505676
Negative	54.0	0.09212320297956467
Negative	55.0	0.10749750584363937
Negative	56.0	0.1334740881408964
Negative	56.0	0.12994987836905889
Negative	57.0	0.0872292188661439
Negative	57.0	0.1355621942452022
Negative	57.0	0.12821404103721892
Negative	57.0	0.14549019294125692
Negative	57.0	0.15607844505991256
Negative	58.0	0.14346933151994432
Negative	58.0	0.12876211319650924
Negative	59.0	0.14167294651269913
Negative	59.0	0.13993316463061742
Negative	60.0	0.1126357444695064
Negative	60.0	0.13008940007005418
Negative	60.0	0.14442151359149388
Negative	61.0	0.12840471948896134
Negative	61.0	0.11687419669968742
Negative	61.0	0.09533881076744624
Negative	62.0	0.09871154597827367
Negative	62.0	0.12314581764595849
Negative	62.0	0.14000720424311502
Negative	63.0	0.13925944162266596
Negative	65.0	0.14258609924997603
Negative	65.0	0.10196114757231303
Negative	66.0	0.139631130865642
Negative	66.0	0.141636033143316
Negative	66.0	0.1228211937206132
Negative	66.0	0.12207168553556715
Negative	67.0	0.08780537013496671
Negative	68.0	0.13879586969103133
Negative	68.0	0.109768593949931
Negative	68.0	0.07292092378650393
Negative	68.0	0.09771837294101715
Negative	69.0	0.13565215787717275
Negative	69.0	0.12244331943137306
Negative	70.0	0.10816959611007146
Negative	71.0	0.11270691454410553
Negative	71.0	0.12086831565414156
Negative	71.0	0.13542835201535905
Negative	72.0	0.07848394875015531
Negative	72.0	0.10575556329318456
Negative	72.0	0.11589477104800087
Negative	74.0	0.12240100226231984
Negative	75.0	0.07238274067640305
Negative	76.0	0.15774921008518764
Negative	76.0	0.08629520343882698
Negative	76.0	0.1187689197914941
Negative	77.0	0.1588038206100464
Negative	77.0	0.13910582874502456
Negative	79.0	0.10070760601333209
