# Supplementary material for: Tract-specific statistics based on diffusion-weighted probabilistic tractography
Source: Commun Biol. 2022 Feb 17;5:138. doi: 10.1038/s42003-022-03073-w (PMC8854429; doi:10.1038/s42003-022-03073-w)
Supplement: Supplementary file 4 — Supplementary Data 1 [file 42003_2022_3073_MOESM4_ESM.zip › data/scatter_Age_PCm_R_PFCm_R_rft.csv]

Direction	Age	TSA
Negative	18.0	0.1399447051808238
Negative	18.0	0.126838443800807
Negative	18.0	0.13252909667789936
Negative	18.0	0.14855666551738977
Negative	18.0	0.1192012270912528
Negative	18.0	0.15965387783944607
Negative	19.0	0.1444156151264906
Negative	20.0	0.12651902996003628
Negative	20.0	0.13011597748845816
Negative	20.0	0.11196359246969223
Negative	20.0	0.12404783815145493
Negative	20.0	0.1326792323961854
Negative	21.0	0.14568167552351952
Negative	21.0	0.13367309607565403
Negative	21.0	0.11377805471420288
Negative	21.0	0.15562992542982101
Negative	21.0	0.14753390103578568
Negative	21.0	0.14288200810551643
Negative	22.0	0.1513909474015236
Negative	23.0	0.14066733978688717
Negative	23.0	0.1340216128155589
Negative	23.0	0.11821020487695932
Negative	24.0	0.13763637281954288
Negative	24.0	0.11953732930123806
Negative	24.0	0.15337581187486649
Negative	25.0	0.12131314817816019
Negative	26.0	0.15295545384287834
Negative	26.0	0.14987114816904068
Negative	26.0	0.12791356537491083
Negative	27.0	0.12514766957610846
Negative	28.0	0.15034946240484715
Negative	30.0	0.14174247719347477
Negative	30.0	0.1260466743260622
Negative	31.0	0.09391035977751017
Negative	33.0	0.1372404471039772
Negative	33.0	0.14318174496293068
Negative	35.0	0.10778263118118048
Negative	36.0	0.12070565298199654
Negative	36.0	0.18319196626544
Negative	37.0	0.12284904159605503
Negative	41.0	0.14274606481194496
Negative	41.0	0.12753887474536896
Negative	41.0	0.13658339902758598
Negative	42.0	0.10650926548987627
Negative	42.0	0.1428886502981186
Negative	42.0	0.15513525903224945
Negative	42.0	0.1579337827861309
Negative	43.0	0.15845823287963867
Negative	44.0	0.15763000957667828
Negative	44.0	0.14412289764732122
Negative	45.0	0.13506325520575047
Negative	47.0	0.09458053857088089
Negative	47.0	0.13685286231338978
Negative	47.0	0.1574081815779209
Negative	48.0	0.11856651678681374
Negative	48.0	0.1262959847226739
Negative	49.0	0.14753400441259146
Negative	49.0	0.13820876646786928
Negative	49.0	0.131446679122746
Negative	49.0	0.15312038734555244
Negative	49.0	0.10627162642776966
Negative	50.0	0.07182920025661588
Negative	50.0	0.14158308319747448
Negative	51.0	0.13952365890145302
Negative	51.0	0.13023025449365377
Negative	51.0	0.1407544855028391
Negative	53.0	0.13814555387943983
Negative	53.0	0.12157984729856253
Negative	54.0	0.16170033812522888
Negative	54.0	0.14870342426002026
Negative	54.0	0.09192400239408016
Negative	55.0	0.107820606790483
Negative	56.0	0.12934111524373293
Negative	56.0	0.12157112546265125
Negative	57.0	0.08744898438453674
Negative	57.0	0.13328709453344345
Negative	57.0	0.12569616362452507
Negative	57.0	0.14150439016520977
Negative	57.0	0.1509050540626049
Negative	58.0	0.13894883915781975
Negative	58.0	0.1278159087523818
Negative	59.0	0.13639049883931875
Negative	59.0	0.13501635938882828
Negative	60.0	0.10681143123656511
Negative	60.0	0.1298666149377823
Negative	60.0	0.1391510684043169
Negative	61.0	0.1254001772031188
Negative	61.0	0.11268816143274307
Negative	61.0	0.09391183406114578
Negative	62.0	0.09820245485752821
Negative	62.0	0.12080413568764925
Negative	62.0	0.13513876404613256
Negative	63.0	0.135467073880136
Negative	65.0	0.1371050961315632
Negative	65.0	0.1025522518903017
Negative	66.0	0.13841424323618412
Negative	66.0	0.13984048273414373
Negative	66.0	0.12145115528255701
Negative	66.0	0.12153384275734425
Negative	67.0	0.0880484264343977
Negative	68.0	0.1370428241789341
Negative	68.0	0.11300361528992653
Negative	68.0	0.0731487637385726
Negative	68.0	0.09485611692070961
Negative	69.0	0.13974684569984674
Negative	69.0	0.12245249655097723
Negative	70.0	0.10533917415887117
Negative	71.0	0.1093713017180562
Negative	71.0	0.11669684201478958
Negative	71.0	0.13479347620159388
Negative	72.0	0.07754217647016048
Negative	72.0	0.10659897979348898
Negative	72.0	0.11193187348544598
Negative	74.0	0.12138275243341923
Negative	75.0	0.07629606686532497
Negative	76.0	0.15181364212185144
Negative	76.0	0.0827085031196475
Negative	76.0	0.11669125594198704
Negative	77.0	0.15234218910336494
Negative	77.0	0.1376793123781681
Negative	79.0	0.09453966934233904
