# Supplementary material for: Tract-specific statistics based on diffusion-weighted probabilistic tractography
Source: Commun Biol. 2022 Feb 17;5:138. doi: 10.1038/s42003-022-03073-w (PMC8854429; doi:10.1038/s42003-022-03073-w)
Supplement: Supplementary file 4 — Supplementary Data 1 [file 42003_2022_3073_MOESM4_ESM.zip › data/scatter_Age_PFCm_L_PFCm_R_rft.csv]

Direction	Age	TSA
Negative	18.0	0.15577450767159462
Negative	18.0	0.1570015475153923
Negative	18.0	0.151900265365839
Negative	18.0	0.1354764848947525
Negative	18.0	0.1552600860595703
Negative	18.0	0.17255445756018162
Negative	19.0	0.17133241519331932
Negative	20.0	0.19071539863944054
Negative	20.0	0.1509593240916729
Negative	20.0	0.1429881863296032
Negative	20.0	0.14647334441542625
Negative	20.0	0.15230964496731758
Negative	21.0	0.17650878056883812
Negative	21.0	0.12183486111462116
Negative	21.0	0.10547806322574615
Negative	21.0	0.16957328096032143
Negative	21.0	0.16471832245588303
Negative	21.0	0.16656632348895073
Negative	22.0	0.1705268658697605
Negative	23.0	0.12157400511205196
Negative	23.0	0.14135066978633404
Negative	23.0	0.11034350469708443
Negative	24.0	0.1701834462583065
Negative	24.0	0.1475282609462738
Negative	24.0	0.15767553076148033
Negative	25.0	0.19593621417880058
Negative	26.0	0.17757513374090195
Negative	26.0	0.14904962107539177
Negative	26.0	0.12712092138826847
Negative	27.0	0.14536191150546074
Negative	28.0	0.1439388394355774
Negative	30.0	0.16080040484666824
Negative	30.0	0.13046658597886562
Negative	31.0	0.18092185631394386
Negative	33.0	0.12981043383479118
Negative	33.0	0.17326290905475616
Negative	35.0	0.1686573289334774
Negative	36.0	0.1641925349831581
Negative	36.0	0.16413366049528122
Negative	37.0	0.1602397821843624
Negative	41.0	0.134614460170269
Negative	41.0	0.15483332239091396
Negative	41.0	0.08308888413012028
Negative	42.0	0.13545461557805538
Negative	42.0	0.12230388633906841
Negative	42.0	0.16003108024597168
Negative	42.0	0.17352103255689144
Negative	43.0	0.16719330102205276
Negative	44.0	0.13310462050139904
Negative	44.0	0.15638638846576214
Negative	45.0	0.17988546937704086
Negative	47.0	0.14558596350252628
Negative	47.0	0.13200796768069267
Negative	47.0	0.16629628464579582
Negative	48.0	0.15844254195690155
Negative	48.0	0.13051665015518665
Negative	49.0	0.11438136361539364
Negative	49.0	0.1267797388136387
Negative	49.0	0.12568823993206024
Negative	49.0	0.1344873011112213
Negative	49.0	0.14919783361256123
Negative	50.0	0.07840832322835922
Negative	50.0	0.1429595835506916
Negative	51.0	0.11667020432651043
Negative	51.0	0.1495949812233448
Negative	51.0	0.17354785650968552
Negative	53.0	0.16272900812327862
Negative	53.0	0.09359614551067352
Negative	54.0	0.15885211527347565
Negative	54.0	0.17048409022390842
Negative	54.0	0.09544657170772552
Negative	55.0	0.1312052272260189
Negative	56.0	0.1206970252096653
Negative	56.0	0.09759717248380184
Negative	57.0	0.11295102350413799
Negative	57.0	0.049136203713715076
Negative	57.0	0.09641865640878677
Negative	57.0	0.14588356390595436
Negative	57.0	0.1253442969173193
Negative	58.0	0.13678178749978542
Negative	58.0	0.11428044736385345
Negative	59.0	0.15306702442467213
Negative	59.0	0.09619978070259094
Negative	60.0	0.1445341445505619
Negative	60.0	0.13469250313937664
Negative	60.0	0.1140026543289423
Negative	61.0	0.13946978002786636
Negative	61.0	0.1231991034001112
Negative	61.0	0.1452906597405672
Negative	62.0	0.13430051133036613
Negative	62.0	0.13853293657302856
Negative	62.0	0.11484608426690102
Negative	63.0	0.13286065682768822
Negative	65.0	0.06787171773612499
Negative	65.0	0.1147049330174923
Negative	66.0	0.12897280044853687
Negative	66.0	0.16476808488368988
Negative	66.0	0.12394353188574314
Negative	66.0	0.10602202080190182
Negative	67.0	0.11894115060567856
Negative	68.0	0.1409696340560913
Negative	68.0	0.12392032891511917
Negative	68.0	0.13237635232508183
Negative	68.0	0.1310022547841072
Negative	69.0	0.14166555367410183
Negative	69.0	0.1294036451727152
Negative	70.0	0.09600033890455961
Negative	71.0	0.13338377140462399
Negative	71.0	0.11017308011651039
Negative	71.0	0.155033141374588
Negative	72.0	0.10914367064833641
Negative	72.0	0.1336025781929493
Negative	72.0	0.11259837448596954
Negative	74.0	0.17423463985323906
Negative	75.0	0.09134349226951599
Negative	76.0	0.18063265085220337
Negative	76.0	0.0848362036049366
Negative	76.0	0.1010854672640562
Negative	77.0	0.12021322920918465
Negative	77.0	0.1446726806461811
Negative	79.0	0.10825762338936329
