# Supplementary material for: Tract-specific statistics based on diffusion-weighted probabilistic tractography
Source: Commun Biol. 2022 Feb 17;5:138. doi: 10.1038/s42003-022-03073-w (PMC8854429; doi:10.1038/s42003-022-03073-w)
Supplement: Supplementary file 4 — Supplementary Data 1 [file 42003_2022_3073_MOESM4_ESM.zip › data/scatter_AgeXSex_PCG_L_PCm_L_rft.csv]

Direction	Sex	Age	TSA
Negative	Male	18.0	-0.019838202744722366
Negative	Male	18.0	0.010565699078142643
Negative	Male	18.0	0.013409543472031752
Negative	Male	18.0	-0.0031049212363238135
Negative	Male	19.0	0.005406946409493685
Negative	Male	20.0	0.015237594954669476
Negative	Male	20.0	-0.0024235049107422433
Negative	Male	21.0	-0.013607582077383995
Negative	Male	21.0	0.001968524787419786
Negative	Male	22.0	-0.009269710009296736
Negative	Male	23.0	0.01660899817943573
Negative	Male	24.0	-0.0005029199916558961
Negative	Male	26.0	0.0010737218350792925
Negative	Male	26.0	0.013605470458666483
Negative	Male	28.0	0.007555974026521047
Negative	Male	30.0	0.0066022910953809815
Negative	Male	33.0	0.01472861443956693
Negative	Male	36.0	-0.0033430469241769365
Negative	Male	42.0	0.016922515506545704
Negative	Male	42.0	0.014416730341811975
Negative	Male	47.0	0.008674640208482742
Negative	Male	47.0	0.016661377002795536
Negative	Male	50.0	0.02822636750837167
Negative	Male	53.0	0.00553309948494037
Negative	Male	55.0	0.0010448990700145562
Negative	Male	57.0	-0.006101953952262799
Negative	Male	57.0	-0.0060095291895171
Negative	Male	59.0	-0.008709836363171538
Negative	Male	61.0	-0.005484920926392078
Negative	Male	66.0	0.014236452678839365
Negative	Male	66.0	-0.001506570338581999
Negative	Male	67.0	0.010322273708879948
Negative	Male	68.0	0.0036241247629125914
Negative	Male	69.0	0.013839918499191603
Negative	Male	71.0	-0.008274431806057692
Negative	Male	72.0	-0.0008855964018342396
Negative	Male	74.0	-0.00173188594635576
Negative	Male	76.0	-0.0069619358982890844
Negative	Male	76.0	-0.0053231109244128065
Negative	Female	18.0	0.023142701014876366
Negative	Female	18.0	0.029206340511639912
Negative	Female	20.0	0.002093772699784798
Negative	Female	20.0	-0.007426404394209385
Negative	Female	20.0	0.043129811684290566
Negative	Female	21.0	0.006005697573224704
Negative	Female	21.0	0.020878406862417858
Negative	Female	21.0	0.0384272833665212
Negative	Female	21.0	0.016029107694824535
Negative	Female	23.0	0.016949070617556572
Negative	Female	23.0	0.016824742158253986
Negative	Female	24.0	0.011252058359483877
Negative	Female	24.0	0.03290815961857637
Negative	Female	25.0	-0.0069396488058070345
Negative	Female	26.0	0.005731625327219565
Negative	Female	27.0	-0.0007385403926794728
Negative	Female	30.0	-0.004155764433865746
Negative	Female	31.0	0.008998163354893526
Negative	Female	33.0	0.0065767159685492516
Negative	Female	35.0	-5.376101762522012e-05
Negative	Female	36.0	0.008804494049400091
Negative	Female	37.0	0.007333818046996991
Negative	Female	41.0	-0.0016184337437152863
Negative	Female	41.0	0.007280546861390273
Negative	Female	41.0	0.018854642907778423
Negative	Female	42.0	-0.0023863040757229705
Negative	Female	42.0	-0.010520855896174908
Negative	Female	43.0	0.012005722460647425
Negative	Female	44.0	0.0008950277503269414
Negative	Female	44.0	0.011702258450289568
Negative	Female	45.0	-0.004953643578725557
Negative	Female	47.0	0.007892913340280453
Negative	Female	48.0	-0.002998727334973713
Negative	Female	48.0	0.006287178737693466
Negative	Female	49.0	0.003391902078874409
Negative	Female	49.0	-0.017839812984069187
Negative	Female	49.0	0.00471827279155453
Negative	Female	49.0	0.005846003148083885
Negative	Female	49.0	0.003043609050412973
Negative	Female	50.0	-0.0005028757538336018
Negative	Female	51.0	0.017347049588958423
Negative	Female	51.0	0.00042521770228631794
Negative	Female	51.0	0.006310391705483198
Negative	Female	53.0	0.009188568374762932
Negative	Female	54.0	0.002286127923677365
Negative	Female	54.0	0.0010083175923985739
Negative	Female	54.0	-0.005546194772856931
Negative	Female	56.0	0.015093326258162657
Negative	Female	56.0	-0.001621476646202306
Negative	Female	57.0	0.007175717347611983
Negative	Female	57.0	0.006644915692353
Negative	Female	57.0	0.02546197734773159
Negative	Female	58.0	-0.00046961416956037283
Negative	Female	58.0	0.007546807173639536
Negative	Female	59.0	-0.015113734640181065
Negative	Female	60.0	-0.0013350042669723432
Negative	Female	60.0	0.014618727378547192
Negative	Female	60.0	-0.007401824928820133
Negative	Female	61.0	0.00898519461043179
Negative	Female	62.0	-0.00021216153497031579
Negative	Female	62.0	-0.004490468883886933
Negative	Female	62.0	0.00495159641529123
Negative	Female	63.0	0.007594313782950242
Negative	Female	65.0	0.00042892156246428687
Negative	Female	65.0	0.0017937972506085014
Negative	Female	66.0	-0.011533078427116076
Negative	Female	66.0	0.005726029009868701
Negative	Female	68.0	-0.013825331504146257
Negative	Female	68.0	-0.003984569494302074
Negative	Female	68.0	0.008615488186478615
Negative	Female	69.0	0.006717135043193896
Negative	Female	70.0	-0.00042863112563888234
Negative	Female	71.0	-0.002889806986786425
Negative	Female	71.0	-0.002744018614369755
Negative	Female	72.0	-0.014313433008889357
Negative	Female	72.0	0.00729255781819423
Negative	Female	75.0	0.0008548732342508932
Negative	Female	76.0	0.002147518692557545
Negative	Female	77.0	-0.01452300293991963
Negative	Female	77.0	-0.0032101526545981565
Negative	Female	79.0	0.003989018111800154
