# Supplementary material for: Tract-specific statistics based on diffusion-weighted probabilistic tractography
Source: Commun Biol. 2022 Feb 17;5:138. doi: 10.1038/s42003-022-03073-w (PMC8854429; doi:10.1038/s42003-022-03073-w)
Supplement: Supplementary file 4 — Supplementary Data 1 [file 42003_2022_3073_MOESM4_ESM.zip › data/violin_Sex_ACC_L_PCm_R_rft.csv]

TSA	Sex	Direction
0.21865518391132355	Male	Negative
0.25729066133499146	Female	Negative
0.22634471952915192	Male	Negative
0.17749752600987753	Male	Negative
0.22601164877414703	Female	Negative
0.18090379734834036	Female	Negative
0.23670371870199838	Male	Negative
0.24430747826894125	Male	Negative
0.21478135387102762	Female	Negative
0.19804664452870688	Female	Negative
0.20318063100179037	Female	Negative
0.15363195538520813	Male	Negative
0.1880625436703364	Male	Negative
0.2781757414340973	Female	Negative
0.22076631089051565	Male	Negative
0.22050763169924417	Female	Negative
0.2199303756157557	Female	Negative
0.20338701705137888	Male	Negative
0.26051552097002667	Male	Negative
0.14497490723927817	Male	Negative
0.1714736670255661	Male	Negative
0.24947364131609598	Female	Negative
0.22263857225577036	Male	Negative
0.22738913695017496	Female	Negative
0.2373053878545761	Female	Negative
0.21694921950499216	Female	Negative
0.22778132557868958	Female	Negative
0.2558443645636241	Female	Negative
0.20260985692342123	Female	Negative
0.21076585352420807	Male	Negative
0.282722810904185	Female	Negative
0.1608456720908483	Female	Negative
0.18401817480723062	Female	Negative
0.19797711571057638	Female	Negative
0.20145399868488312	Male	Negative
0.14401663343111673	Male	Negative
0.17349671324094137	Female	Negative
0.2442557911078135	Male	Negative
0.2592342992623647	Female	Negative
0.2279754082361857	Female	Negative
0.27433428168296814	Male	Negative
0.20411468048890433	Female	Negative
0.25001879036426544	Male	Negative
0.241646409034729	Male	Negative
0.2565186669429143	Female	Negative
0.11788467814524968	Female	Negative
0.20076667765776315	Female	Negative
0.14833945532639822	Female	Negative
0.15579093992710114	Female	Negative
0.13544112940629324	Female	Negative
0.10203508536020915	Female	Negative
0.21098200976848602	Male	Negative
0.21255490680535635	Female	Negative
0.2166909376780192	Male	Negative
0.21597139537334442	Male	Negative
0.25252727667490643	Female	Negative
0.21267427504062653	Female	Negative
0.1732600380976995	Female	Negative
0.22598437468210855	Male	Negative
0.18477611243724823	Female	Negative
0.2630518873532613	Male	Negative
0.16792623698711395	Female	Negative
0.11666009575128555	Female	Negative
0.1172391027212143	Female	Negative
0.22779637575149536	Female	Negative
0.2497558891773224	Female	Negative
0.22735559940338135	Female	Negative
0.1563569406668345	Female	Negative
0.10633677989244461	Female	Negative
0.1808552493651708	Male	Negative
0.23850764334201813	Female	Negative
0.19725263118743896	Male	Negative
0.1800435483455658	Male	Negative
0.16615642110506693	Female	Negative
0.1991653541723887	Female	Negative
0.20053925613562265	Female	Negative
0.2277261366446813	Male	Negative
0.21544774373372397	Male	Negative
0.1880028396844864	Female	Negative
0.18773029247919717	Female	Negative
0.17911154528458914	Female	Negative
0.0704096220433712	Female	Negative
0.22459174195925394	Female	Negative
0.20344923933347067	Female	Negative
0.21452567974726358	Female	Negative
0.2154980848232905	Female	Negative
0.17437072594960532	Female	Negative
0.20210530857245126	Female	Negative
0.19710441927115122	Female	Negative
0.1678817222515742	Male	Negative
0.20964756111303964	Male	Negative
0.18606050809224448	Female	Negative
0.17942782739798227	Female	Negative
0.1105486626426379	Female	Negative
0.2117199500401815	Female	Negative
0.16335164507230124	Female	Negative
0.16744555532932281	Female	Negative
0.24167109529177347	Male	Negative
0.18391339480876923	Female	Negative
0.20110927522182465	Female	Negative
0.15323754151662192	Female	Negative
0.214298148949941	Male	Negative
0.20106151700019836	Female	Negative
0.2318213681379954	Female	Negative
0.16210967799027762	Female	Negative
0.1672393927971522	Female	Negative
0.23545766373475394	Male	Negative
0.22796000043551126	Male	Negative
0.23758559425671896	Female	Negative
0.16790915528933206	Female	Negative
0.17822403212388357	Female	Negative
0.11435176432132721	Female	Negative
0.2807839512825012	Male	Negative
0.2346870799859365	Female	Negative
0.17900299529234567	Female	Negative
0.2162585457166036	Male	Negative
0.25271888077259064	Female	Negative
0.2076506515343984	Female	Negative
0.24312176803747812	Male	Negative
0.17648276189963022	Female	Negative
