# Supplementary material for: Tract-specific statistics based on diffusion-weighted probabilistic tractography
Source: Commun Biol. 2022 Feb 17;5:138. doi: 10.1038/s42003-022-03073-w (PMC8854429; doi:10.1038/s42003-022-03073-w)
Supplement: Supplementary file 4 — Supplementary Data 1 [file 42003_2022_3073_MOESM4_ESM.zip › data/violin_Sex_ACC_L_PFCm_R_rft.csv]

TSA	Sex	Direction
0.09310448914766312	Male	Positive
0.06583324323097865	Female	Positive
0.05420589509109656	Male	Positive
0.0885266661643982	Male	Positive
0.13262952864170074	Female	Positive
0.12755795568227768	Female	Positive
0.07199100280801456	Male	Positive
0.07650113602479298	Male	Positive
0.09031811356544495	Female	Positive
0.08110381787021954	Female	Positive
0.098345252374808	Female	Positive
0.07577233885725339	Male	Positive
0.12270878503719966	Male	Positive
0.051231311013301216	Female	Positive
0.11263060321410497	Male	Positive
0.07894917204976082	Female	Positive
0.08144250512123108	Female	Positive
0.09733039885759354	Male	Positive
0.005306768328106652	Male	Positive
0.09694910546143849	Male	Positive
0.014046483983596167	Male	Positive
0.04939274489879608	Female	Positive
0.08233204980691274	Male	Positive
0.03456511224309603	Female	Positive
0.1272755985458692	Female	Positive
0.07639151066541672	Female	Positive
0.06490677843491237	Female	Positive
0.0810943574955066	Female	Positive
0.04897887445986271	Female	Positive
0.0019989870488643646	Male	Positive
0.12309663742780685	Female	Positive
0.0523917463918527	Female	Positive
0.08142039179801941	Female	Positive
0.08618345484137535	Female	Positive
0.08863877753416698	Male	Positive
0.10194621235132217	Male	Positive
0.026904162640372913	Female	Positive
0.046186031152804695	Male	Positive
0.0333583764731884	Female	Positive
0.12902147074540457	Female	Positive
0.0684488092859586	Male	Positive
0.07242223496238391	Female	Positive
0.021622625490029652	Male	Positive
0.09324072549740474	Male	Positive
0.06106440226236979	Female	Positive
0.12285930911699931	Female	Positive
0.08375192557772	Female	Positive
0.13142267117897669	Female	Positive
0.11168152093887329	Female	Positive
0.08414965371290843	Female	Positive
0.0897712508837382	Female	Positive
0.060842953622341156	Male	Positive
0.09153292949000995	Female	Positive
0.037656605864564575	Male	Positive
0.04162263932327429	Male	Positive
0.063423336793979	Female	Positive
0.02486026318122943	Female	Positive
0.15051840245723724	Female	Positive
0.04160643322393298	Male	Positive
0.12885830303033194	Female	Positive
0.12022606035073598	Male	Positive
0.09914904584487279	Female	Positive
0.05850621250768503	Female	Positive
0.11588498577475548	Female	Positive
0.07794360940655072	Female	Positive
0.13045503199100494	Female	Positive
0.10435888419548671	Female	Positive
0.08265055467685063	Female	Positive
0.1254522626598676	Female	Positive
0.013100716833529683	Male	Positive
0.05474694942434629	Female	Positive
0.0369395911693573	Male	Positive
0.13576499124368033	Male	Positive
0.10568707684675853	Female	Positive
0.05594324444731077	Female	Positive
0.08731154600779216	Female	Positive
0.09947043533126514	Female	Positive
0.12160888314247131	Male	Positive
0.05462405706445376	Male	Positive
0.08318842699130376	Female	Positive
0.05240577210982641	Female	Positive
0.046039980525771775	Female	Positive
0.0832600047190984	Female	Positive
0.13570856799681982	Female	Positive
0.029194298510750134	Female	Positive
0.11514181892077129	Female	Positive
0.1313564529021581	Female	Positive
0.07783523201942444	Female	Positive
0.12756306678056717	Female	Positive
0.18084223568439484	Female	Positive
0.05699825038512548	Male	Positive
0.11007830500602722	Male	Positive
0.09642230967680614	Female	Positive
0.10119771336515744	Female	Positive
0.08569473028182983	Female	Positive
0.08665599673986435	Female	Positive
0.1250468964378039	Female	Positive
0.06776584436496098	Female	Positive
0.10892139126857121	Male	Positive
0.1122224008043607	Female	Positive
0.031504212568203606	Female	Positive
0.09651861836512883	Female	Positive
0.06045356641213099	Male	Positive
0.07881203542153041	Female	Positive
-0.002232134031752745	Female	Positive
0.12384707729021709	Female	Positive
0.07440860817829768	Female	Positive
0.08133494605620702	Male	Positive
0.09819354613622029	Male	Positive
0.08432245502869289	Female	Positive
0.06252426281571388	Female	Positive
0.0718451738357544	Female	Positive
0.04360598263641199	Female	Positive
0.06746841718753178	Male	Positive
0.11447574943304062	Female	Positive
0.13453388462464014	Female	Positive
0.0806608721613884	Male	Positive
0.04812750592827797	Female	Positive
0.0764912919451793	Female	Positive
0.07591135551532109	Male	Positive
0.04902788003285726	Female	Positive
