# Supplementary material for: Tract-specific statistics based on diffusion-weighted probabilistic tractography
Source: Commun Biol. 2022 Feb 17;5:138. doi: 10.1038/s42003-022-03073-w (PMC8854429; doi:10.1038/s42003-022-03073-w)
Supplement: Supplementary file 4 — Supplementary Data 1 [file 42003_2022_3073_MOESM4_ESM.zip › data/violin_Sex_LOC_L_PFCm_L_rft.csv]

TSA	Sex	Direction
0.07053917199373246	Male	Positive
0.11986544728279114	Female	Positive
0.07773810476064683	Male	Positive
0.08114762902259827	Male	Positive
0.13180770426988603	Female	Positive
0.08939949125051498	Female	Positive
0.14844766557216643	Male	Positive
0.03909217901527882	Male	Positive
0.03363901525735855	Female	Positive
0.060417932271957395	Female	Positive
0.12990254759788514	Female	Positive
0.17799730300903321	Male	Positive
0.11681578159332276	Male	Positive
0.15300352573394777	Female	Positive
0.06151250749826431	Male	Positive
0.12889663875102997	Female	Positive
0.11200391054153443	Female	Positive
0.09206184819340706	Male	Positive
0.1072380930185318	Male	Positive
0.08514861911535263	Male	Positive
0.06945639848709106	Male	Positive
0.09245104789733886	Female	Positive
0.03650022074580193	Male	Positive
0.08064892292022705	Female	Positive
0.0636603556573391	Female	Positive
0.04347880370914936	Female	Positive
0.08830898702144623	Female	Positive
0.1520262062549591	Female	Positive
0.06448980569839477	Female	Positive
0.030711197573691607	Male	Positive
0.1626194417476654	Female	Positive
0.06067374274134636	Female	Positive
0.07807272747159004	Female	Positive
0.11302378326654434	Female	Positive
0.08105843663215637	Male	Positive
0.04516436532139778	Male	Positive
0.021012768149375916	Female	Positive
0.07126703262329101	Male	Positive
0.13785696923732757	Female	Positive
0.10819104909896851	Female	Positive
0.08179625347256661	Male	Positive
0.03466007523238659	Female	Positive
0.10048222094774246	Male	Positive
0.07643219158053398	Male	Positive
0.09537675902247429	Female	Positive
0.15175971686840056	Female	Positive
0.12344429343938827	Female	Positive
0.07498506903648376	Female	Positive
0.0013978652656078338	Female	Positive
0.07070675417780876	Female	Positive
0.10523696690797806	Female	Positive
-0.0018065085052512587	Male	Positive
0.13055187910795213	Female	Positive
0.09436181783676148	Male	Positive
0.09223604798316956	Male	Positive
0.12219235002994537	Female	Positive
0.0879974402487278	Female	Positive
0.026455397345125677	Female	Positive
0.015206030383706094	Male	Positive
0.11616594791412353	Female	Positive
0.08707456812262535	Male	Positive
0.09511707276105881	Female	Positive
0.07865207195281983	Female	Positive
0.16985825598239898	Female	Positive
0.10509509593248367	Female	Positive
0.13152113258838655	Female	Positive
0.07993601411581039	Female	Positive
0.04142472371459007	Female	Positive
0.15709146857261658	Female	Positive
0.023568462021648882	Male	Positive
0.09982608258724213	Female	Positive
0.027208720054477453	Male	Positive
0.05211310759186745	Male	Positive
0.07539177983999253	Female	Positive
0.04004980847239494	Female	Positive
0.16239768862724305	Female	Positive
0.016376324999146163	Female	Positive
0.09033580049872399	Male	Positive
0.1201954185962677	Male	Positive
0.10997027307748794	Female	Positive
0.07661865726113319	Female	Positive
0.13195563107728958	Female	Positive
0.11956948041915894	Female	Positive
0.1007358655333519	Female	Positive
0.09737767577171326	Female	Positive
0.11270117908716201	Female	Positive
0.09670688435435296	Female	Positive
0.12972249537706376	Female	Positive
0.12915941178798676	Female	Positive
0.1596174955368042	Female	Positive
0.07694966197013856	Male	Positive
0.0193353783339262	Male	Positive
0.08313977643847466	Female	Positive
0.12789366394281387	Female	Positive
0.13047267347574235	Female	Positive
0.07914443165063859	Female	Positive
-0.02262472277507186	Female	Positive
0.12011217027902603	Female	Positive
0.10827970057725907	Male	Positive
0.1076157733798027	Female	Positive
0.11633341610431672	Female	Positive
0.03676289096474648	Female	Positive
0.0961167573928833	Male	Positive
0.013405987061560154	Female	Positive
0.05791793391108513	Female	Positive
0.0531113013625145	Female	Positive
0.07884354144334793	Female	Positive
0.08290821611881256	Male	Positive
0.12175914496183396	Male	Positive
0.13455723822116852	Female	Positive
0.049959977716207506	Female	Positive
0.11433109939098358	Female	Positive
0.13800784647464753	Female	Positive
0.06530305966734887	Male	Positive
0.11717858761548997	Female	Positive
0.036639437265694144	Female	Positive
0.11990315169095993	Male	Positive
0.037178703024983405	Female	Positive
0.09108823239803314	Female	Positive
0.07339773476123809	Male	Positive
0.08685303628444671	Female	Positive
