# Supplementary material for: Tract-specific statistics based on diffusion-weighted probabilistic tractography
Source: Commun Biol. 2022 Feb 17;5:138. doi: 10.1038/s42003-022-03073-w (PMC8854429; doi:10.1038/s42003-022-03073-w)
Supplement: Supplementary file 4 — Supplementary Data 1 [file 42003_2022_3073_MOESM4_ESM.zip › data/violin_Sex_LOC_L_PFCm_R_rft.csv]

TSA	Sex	Direction
0.06004593670368195	Male	Positive
0.1454918637871742	Female	Positive
0.09735681116580963	Male	Positive
0.07354114055633545	Male	Positive
0.11186246126890183	Female	Positive
0.06339174658060073	Female	Positive
0.14295813739299773	Male	Positive
0.02711524870246649	Male	Positive
0.06362454816699029	Female	Positive
0.05676165297627449	Female	Positive
0.12021553218364715	Female	Positive
0.15988526046276091	Male	Positive
0.07248978614807129	Male	Positive
0.1486202895641327	Female	Positive
0.02766244262456894	Male	Positive
0.12893278598785402	Female	Positive
0.09837111830711365	Female	Positive
0.06742175966501236	Male	Positive
0.10284308642148972	Male	Positive
0.08310034647583961	Male	Positive
0.06313744112849236	Male	Positive
0.11057374924421311	Female	Positive
0.051595862954854965	Male	Positive
0.08199599087238311	Female	Positive
0.07608457058668136	Female	Positive
0.05174005776643753	Female	Positive
0.0817130371928215	Female	Positive
0.13737564086914061	Female	Positive
0.07303480878472328	Female	Positive
0.00561954693403095	Male	Positive
0.1303725317120552	Female	Positive
0.04139514528214931	Female	Positive
0.04967653676867485	Female	Positive
0.10453762114048004	Female	Positive
0.0701282799243927	Male	Positive
0.06294755190610886	Male	Positive
0.030617604684084653	Female	Positive
0.06675018519163131	Male	Positive
0.11657977849245071	Female	Positive
0.11013589948415756	Female	Positive
0.04180374834686518	Male	Positive
0.027814365550875665	Female	Positive
0.04630171284079552	Male	Positive
0.057293693721294406	Male	Positive
0.07610548362135887	Female	Positive
0.15187374651432037	Female	Positive
0.12039478719234467	Female	Positive
0.04437329843640327	Female	Positive
-0.026778080314397813	Female	Positive
0.04694422483444214	Female	Positive
0.13596480786800386	Female	Positive
0.01558042485266924	Male	Positive
0.1609980583190918	Female	Positive
0.07940091043710709	Male	Positive
0.08964255154132843	Male	Positive
0.10108111053705215	Female	Positive
0.0917473167181015	Female	Positive
0.01097116358578205	Female	Positive
-0.007008711574599147	Male	Positive
0.08929951637983322	Female	Positive
0.03223974350839853	Male	Positive
0.07075197100639344	Female	Positive
0.06534223258495331	Female	Positive
0.14844107031822204	Female	Positive
0.07711339890956878	Female	Positive
0.12282412946224212	Female	Positive
0.08683630973100662	Female	Positive
0.014412140822969377	Female	Positive
0.1284349352121353	Female	Positive
0.007928703119978309	Male	Positive
0.0905885212123394	Female	Positive
0.022440233558882028	Male	Positive
0.022444885596632956	Male	Positive
0.0875640019774437	Female	Positive
0.024456794932484628	Female	Positive
0.14780250191688538	Female	Positive
0.021693576127290726	Female	Positive
0.09507561177015304	Male	Positive
0.11915458142757415	Male	Positive
0.07802806496620178	Female	Positive
0.04664562493562698	Female	Positive
0.12810074985027314	Female	Positive
0.11809914857149124	Female	Positive
0.10134494006633758	Female	Positive
0.08496582955121994	Female	Positive
0.08998073041439056	Female	Positive
0.08688183426856995	Female	Positive
0.13283414989709855	Female	Positive
0.12179217934608459	Female	Positive
0.13443908095359802	Female	Positive
0.051803267747163775	Male	Positive
0.035455554723739624	Male	Positive
0.06955705434083939	Female	Positive
0.13476249426603318	Female	Positive
0.11265829503536225	Female	Positive
0.057355216890573504	Female	Positive
-0.03011133912950754	Female	Positive
0.1057702735066414	Female	Positive
0.08916910886764526	Male	Positive
0.10793133527040481	Female	Positive
0.08310129940509796	Female	Positive
0.029355385899543764	Female	Positive
0.07719195038080215	Male	Positive
0.011684999894350767	Female	Positive
0.04100993126630783	Female	Positive
0.061563389003276826	Female	Positive
0.052812033146619794	Female	Positive
0.11009608507156372	Male	Positive
0.09661678224802017	Male	Positive
0.09182366281747818	Female	Positive
0.03255734741687775	Female	Positive
0.11278211921453477	Female	Positive
0.14045625030994416	Female	Positive
0.04112197086215019	Male	Positive
0.1437162458896637	Female	Positive
0.04069638252258301	Female	Positive
0.10483670383691787	Male	Positive
0.026218734681606293	Female	Positive
0.06313772052526474	Female	Positive
0.0984000876545906	Male	Positive
0.0769568532705307	Female	Positive
