# Supplementary material for: Tract-specific statistics based on diffusion-weighted probabilistic tractography
Source: Commun Biol. 2022 Feb 17;5:138. doi: 10.1038/s42003-022-03073-w (PMC8854429; doi:10.1038/s42003-022-03073-w)
Supplement: Supplementary file 4 — Supplementary Data 1 [file 42003_2022_3073_MOESM4_ESM.zip › data/violin_Sex_PCG_L_PCm_L_rft.csv]

TSA	Sex	Direction
0.007555974026521047	Male	Positive
0.01660899817943573	Male	Positive
-0.0008855964018342396	Male	Positive
-0.003984569494302074	Female	Positive
0.0008950277503269414	Female	Positive
-0.006101953952262799	Male	Positive
0.013605470458666483	Male	Positive
0.006005697573224704	Female	Positive
0.0008548732342508932	Female	Positive
0.016949070617556572	Female	Positive
-0.005484920926392078	Male	Positive
0.00553309948494037	Male	Positive
-0.007426404394209385	Female	Positive
0.013839918499191603	Male	Positive
0.018854642907778423	Female	Positive
0.012005722460647425	Female	Positive
0.016922515506545704	Male	Positive
0.005406946409493685	Male	Positive
-0.0053231109244128065	Male	Positive
0.010322273708879948	Male	Positive
0.002286127923677365	Female	Positive
-0.0024235049107422433	Male	Positive
0.043129811684290566	Female	Positive
0.011702258450289568	Female	Positive
-0.005546194772856931	Female	Positive
0.017347049588958423	Female	Positive
0.016824742158253986	Female	Positive
-0.004490468883886933	Female	Positive
-0.019838202744722366	Male	Positive
0.008804494049400091	Female	Positive
-0.004155764433865746	Female	Positive
0.007892913340280453	Female	Positive
0.023142701014876366	Female	Positive
0.013409543472031752	Male	Positive
0.015237594954669476	Male	Positive
0.007594313782950242	Female	Positive
0.01472861443956693	Male	Positive
0.002147518692557545	Female	Positive
0.007280546861390273	Female	Positive
0.001968524787419786	Male	Positive
-0.00046961416956037283	Female	Positive
0.016661377002795536	Male	Positive
-0.013607582077383995	Male	Positive
-0.013825331504146257	Female	Positive
0.005731625327219565	Female	Positive
0.007546807173639536	Female	Positive
0.00042892156246428687	Female	Positive
-0.002998727334973713	Female	Positive
0.006310391705483198	Female	Positive
-0.0007385403926794728	Female	Positive
0.008674640208482742	Male	Positive
-0.010520855896174908	Female	Positive
0.0066022910953809815	Male	Positive
-0.009269710009296736	Male	Positive
-0.001621476646202306	Female	Positive
-0.00021216153497031579	Female	Positive
0.00042521770228631794	Female	Positive
-0.0005029199916558961	Male	Positive
0.003043609050412973	Female	Positive
-0.0033430469241769365	Male	Positive
-0.0069396488058070345	Female	Positive
0.03290815961857637	Female	Positive
0.0384272833665212	Female	Positive
-5.376101762522012e-05	Female	Positive
0.0010083175923985739	Female	Positive
0.00471827279155453	Female	Positive
0.006644915692353	Female	Positive
0.008998163354893526	Female	Positive
0.0010448990700145562	Male	Positive
-0.007401824928820133	Female	Positive
-0.0060095291895171	Male	Positive
-0.008709836363171538	Male	Positive
0.011252058359483877	Female	Positive
0.015093326258162657	Female	Positive
-0.0016184337437152863	Female	Positive
0.003391902078874409	Female	Positive
0.010565699078142643	Male	Positive
-0.0031049212363238135	Male	Positive
0.005726029009868701	Female	Positive
0.00495159641529123	Female	Positive
0.002093772699784798	Female	Positive
-0.0023863040757229705	Female	Positive
0.016029107694824535	Female	Positive
-0.00042863112563888234	Female	Positive
-0.017839812984069187	Female	Positive
0.007175717347611983	Female	Positive
0.014618727378547192	Female	Positive
0.003989018111800154	Female	Positive
0.029206340511639912	Female	Positive
0.02822636750837167	Male	Positive
0.0010737218350792925	Male	Positive
0.007333818046996991	Female	Positive
0.005846003148083885	Female	Positive
0.0065767159685492516	Female	Positive
-0.015113734640181065	Female	Positive
-0.002889806986786425	Female	Positive
-0.004953643578725557	Female	Positive
0.014236452678839365	Male	Positive
0.006287178737693466	Female	Positive
-0.011533078427116076	Female	Positive
0.009188568374762932	Female	Positive
-0.008274431806057692	Male	Positive
0.008615488186478615	Female	Positive
0.00898519461043179	Female	Positive
0.020878406862417858	Female	Positive
-0.0032101526545981565	Female	Positive
-0.001506570338581999	Male	Positive
-0.00173188594635576	Male	Positive
0.02546197734773159	Female	Positive
-0.014313433008889357	Female	Positive
-0.0005028757538336018	Female	Positive
0.00729255781819423	Female	Positive
0.014416730341811975	Male	Positive
0.006717135043193896	Female	Positive
-0.0013350042669723432	Female	Positive
-0.0069619358982890844	Male	Positive
-0.002744018614369755	Female	Positive
-0.01452300293991963	Female	Positive
0.0036241247629125914	Male	Positive
0.0017937972506085014	Female	Positive
