# Supplementary material for: Tract-specific statistics based on diffusion-weighted probabilistic tractography
Source: Commun Biol. 2022 Feb 17;5:138. doi: 10.1038/s42003-022-03073-w (PMC8854429; doi:10.1038/s42003-022-03073-w)
Supplement: Supplementary file 4 — Supplementary Data 1 [file 42003_2022_3073_MOESM4_ESM.zip › data/violin_Sex_PCG_L_PFCm_L_rft.csv]

TSA	Sex	Direction
0.1542321965098381	Male	Negative
0.16628457233309746	Female	Negative
0.14395053684711456	Male	Negative
0.1492631621658802	Male	Negative
0.13846316561102867	Female	Negative
0.15880035236477852	Female	Negative
0.14792316034436226	Male	Negative
0.16480494290590286	Male	Negative
0.15686679258942604	Female	Negative
0.14359910413622856	Female	Negative
0.14975451678037643	Female	Negative
0.12682914547622204	Male	Negative
0.15551068633794785	Male	Negative
0.13990042731165886	Female	Negative
0.1544065624475479	Male	Negative
0.15591572597622871	Female	Negative
0.13498223200440407	Female	Negative
0.17384471744298935	Male	Negative
0.17946742475032806	Male	Negative
0.14748279005289078	Male	Negative
0.17718781530857086	Male	Negative
0.19552940875291824	Female	Negative
0.15922651067376137	Male	Negative
0.13215718790888786	Female	Negative
0.17260237038135529	Female	Negative
0.1749906949698925	Female	Negative
0.1597951538860798	Female	Negative
0.159045971930027	Female	Negative
0.15315553173422813	Female	Negative
0.18755601719021797	Male	Negative
0.19850743561983109	Female	Negative
0.18361130729317665	Female	Negative
0.19358118996024132	Female	Negative
0.14801128581166267	Female	Negative
0.1576932668685913	Male	Negative
0.17152341827750206	Male	Negative
0.15487094223499298	Female	Negative
0.15752610191702843	Male	Negative
0.17349916696548462	Female	Negative
0.18247796595096588	Female	Negative
0.19832099974155426	Male	Negative
0.16884152591228485	Female	Negative
0.18773432448506355	Male	Negative
0.17106860876083374	Male	Negative
0.1787073127925396	Female	Negative
0.16508178412914276	Female	Negative
0.1790698729455471	Female	Negative
0.1407596506178379	Female	Negative
0.15309251099824905	Female	Negative
0.14953094720840454	Female	Negative
0.13691259548068047	Female	Negative
0.14687508717179298	Male	Negative
0.1520477905869484	Female	Negative
0.16891496628522873	Male	Negative
0.16826139017939568	Male	Negative
0.1986437551677227	Female	Negative
0.13697830960154533	Female	Negative
0.16275111585855484	Female	Negative
0.13644388876855373	Male	Negative
0.12402969039976597	Female	Negative
0.20729021355509758	Male	Negative
0.07887550443410873	Female	Negative
0.13157039135694504	Female	Negative
0.08713759854435921	Female	Negative
0.1517510935664177	Female	Negative
0.18155739456415176	Female	Negative
0.14818726852536201	Female	Negative
0.13139306381344795	Female	Negative
0.11269360035657883	Female	Negative
0.1074449960142374	Male	Negative
0.1426505632698536	Female	Negative
0.11939280666410923	Male	Negative
0.15306509658694267	Male	Negative
0.14552752673625946	Female	Negative
0.16310831531882286	Female	Negative
0.08458608575165272	Female	Negative
0.14958015829324722	Female	Negative
0.1680627427995205	Male	Negative
0.153001818805933	Male	Negative
0.1569211594760418	Female	Negative
0.1441398449242115	Female	Negative
0.13952751830220222	Female	Negative
0.12437962740659714	Female	Negative
0.15097153559327126	Female	Negative
0.14492082968354225	Female	Negative
0.14775927737355232	Female	Negative
0.1495605707168579	Female	Negative
0.13183030486106873	Female	Negative
0.15378204360604286	Female	Negative
0.19124151393771172	Female	Negative
0.12096893414855003	Male	Negative
0.14517252892255783	Male	Negative
0.14493096619844437	Female	Negative
0.11474642343819141	Female	Negative
0.11847325041890144	Female	Negative
0.17119547352194786	Female	Negative
0.14468516036868095	Female	Negative
0.12655114196240902	Female	Negative
0.13838078081607819	Male	Negative
0.14367755502462387	Female	Negative
0.15679051727056503	Female	Negative
0.13749197125434875	Female	Negative
0.12878932431340218	Male	Negative
0.14383095502853394	Female	Negative
0.14468061551451683	Female	Negative
0.12668699771165848	Female	Negative
0.135323416441679	Male	Negative
0.16060731932520866	Male	Negative
0.1666407696902752	Female	Negative
0.11425801739096642	Female	Negative
0.11345422454178333	Female	Negative
0.13589289039373398	Female	Negative
0.19063863158226013	Male	Negative
0.15310240164399147	Female	Negative
0.13874155655503273	Female	Negative
0.1356411725282669	Male	Negative
0.1696377955377102	Female	Negative
0.16013657301664352	Female	Negative
0.1624140478670597	Male	Negative
0.1258474439382553	Female	Negative
