# Supplementary material for: Tract-specific statistics based on diffusion-weighted probabilistic tractography
Source: Commun Biol. 2022 Feb 17;5:138. doi: 10.1038/s42003-022-03073-w (PMC8854429; doi:10.1038/s42003-022-03073-w)
Supplement: Supplementary file 5 — Supplementary Data 2 [file 42003_2022_3073_MOESM5_ESM.zip]

Archive with 37 entries (36 files):
- data/
- data/lines_Age.csv
- data/lines_Age_rft.csv
- data/lines_AgeXSex.csv
- data/lines_AgeXSex_rft.csv
- data/lines_Sex.csv
- data/lines_Sex_rft.csv
- data/scatter_Age_dPMC_L_gwfa_dPMC_R_gwfa_rft.csv
- data/scatter_Age_dPMC_L_gwfa_vPMC_L_gwfa_rft.csv
- data/scatter_Age_dPMC_L_gwfa_vPMC_R_gwfa_rft.csv
- data/scatter_Age_dPMC_R_gwfa_vPMC_L_gwfa_rft.csv
- data/scatter_Age_IPL_L_gwfa_dPMC_L_gwfa_rft.csv
- data/scatter_Age_IPL_L_gwfa_dPMC_R_gwfa_rft.csv
- data/scatter_Age_IPL_L_gwfa_vPMC_R_gwfa_rft.csv
- data/scatter_Age_IPL_R_gwfa_dPMC_L_gwfa_rft.csv
- data/scatter_Age_IPL_R_gwfa_dPMC_R_gwfa_rft.csv
- data/scatter_Age_IPL_R_gwfa_IPS_R_gwfa_rft.csv
- data/scatter_Age_IPL_R_gwfa_vPMC_L_gwfa_rft.csv
- data/scatter_Age_IPL_R_gwfa_vPMC_R_gwfa_rft.csv
- data/scatter_Age_IPS_L_gwfa_dPMC_L_gwfa_rft.csv
- data/scatter_Age_IPS_L_gwfa_dPMC_R_gwfa_rft.csv
- data/scatter_Age_IPS_L_gwfa_vPMC_R_gwfa_rft.csv
- data/scatter_Age_IPS_R_gwfa_dPMC_L_gwfa_rft.csv
- data/scatter_Age_IPS_R_gwfa_dPMC_R_gwfa_rft.csv
- data/scatter_Age_IPS_R_gwfa_vPMC_L_gwfa_rft.csv
- data/scatter_Age_SPL_L_gwfa_dPMC_L_gwfa_rft.csv
- data/scatter_Age_SPL_L_gwfa_vPMC_L_gwfa_rft.csv
- data/scatter_Age_SPL_R_gwfa_dPMC_R_gwfa_rft.csv
- data/scatter_Age_SPL_R_gwfa_vPMC_L_gwfa_rft.csv
- data/scatter_Age_SPL_R_gwfa_vPMC_R_gwfa_rft.csv
- data/scatter_Age_vPMC_L_gwfa_vPMC_R_gwfa_rft.csv
- data/scatter_AgeXSex_dPMC_L_gwfa_dPMC_R_gwfa_rft.csv
- data/scatter_AgeXSex_IPL_R_gwfa_IPS_R_gwfa_rft.csv
- data/violin_Sex_dPMC_L_gwfa_dPMC_R_gwfa_rft.csv
- data/violin_Sex_dPMC_R_gwfa_vPMC_R_gwfa_rft.csv
- data/violin_Sex_IPL_L_gwfa_SPL_R_gwfa_rft.csv
- data/violin_Sex_IPL_R_gwfa_IPS_L_gwfa_rft.csv
