# Supplementary material for: Tract-specific statistics based on diffusion-weighted probabilistic tractography
Source: Commun Biol. 2022 Feb 17;5:138. doi: 10.1038/s42003-022-03073-w (PMC8854429; doi:10.1038/s42003-022-03073-w)
Supplement: Supplementary file 5 — Supplementary Data 2 [file 42003_2022_3073_MOESM5_ESM.zip › data/lines_Age.csv]

distance	1	2	3	4	5	6	7	8	9	10	11	12	13	14	15	16	17	18	19	20	21	22	23	24	25	26	27	28	29	30	31	32	33	34	35	36	37	38	39	40	41	42	43	44	45	46	47	48	49
IPL_L_gwfa_IPL_R_gwfa	0.0	0.0	0.0	0.0	0.0	0.0	0.0	0.0	0.0	0.0	0.0	0.0	0.0	0.0	2.5695567	2.8904543	-4.0842495	-3.1906891	-2.4137123	-2.2763355	-2.8110237	2.1251009	2.3378997000000004	0.0	0.0	0.0	0.0	0.0	0.0	0.0	0.0	0.0	0.0	0.0	0.0	0.0	0.0	0.0	0.0	0.0	0.0	0.0	0.0	0.0	0.0	0.0	0.0	0.0	0.0
IPL_L_gwfa_IPS_L_gwfa	0.0	0.0	0.0	0.0	0.0	0.0	0.0
IPL_L_gwfa_IPS_R_gwfa	0.0	0.0	0.0	0.0	0.0	0.0	0.0	0.0	0.0	0.0	0.0	0.0	0.0	2.0172482	2.5860481	2.8221159	2.8591359	-3.1586051	-3.4504333	-2.4367616	-3.2669287	-3.5495887	-2.5783918	-2.3227363	0.0	0.0	0.0	0.0	0.0	0.0	0.0	-2.0297463	-2.0980949	0.0	0.0	0.0	0.0	0.0	0.0	0.0	0.0	0.0	0.0	0.0	0.0	0.0	0.0	0.0	0.0
IPL_L_gwfa_SPL_L_gwfa	0.0	0.0	0.0	0.0	0.0	0.0	0.0	0.0	0.0	0.0	0.0	0.0	-1.9979613	-2.1108806	0.0	0.0	0.0	0.0	0.0
IPL_L_gwfa_SPL_R_gwfa	0.0	0.0	0.0	0.0	0.0	0.0	0.0	0.0	0.0	0.0	0.0	0.0	0.0	0.0	0.0	0.0	0.0	0.0	2.1349959	0.0	0.0	0.0	0.0	0.0	0.0	0.0	0.0	-2.0755534	-2.1066377	-2.2785449	-1.9819072	-1.9934028	-2.444535	-2.3265631	0.0	0.0	0.0	0.0	0.0	0.0	0.0	0.0	0.0	0.0	0.0	0.0	0.0	0.0	0.0
IPL_L_gwfa_dPMC_L_gwfa	0.0	0.0	0.0	0.0	0.0	0.0	0.0	0.0	0.0	0.0	0.0	0.0	0.0	0.0	0.0	0.0	0.0	0.0	0.0	0.0	0.0	0.0	0.0	0.0	0.0	0.0	2.5105274	2.5899662999999995	2.4598696	2.2488754	0.0	0.0	0.0	0.0	0.0	0.0	0.0	0.0	0.0	2.3749781000000003	2.8803012000000003	3.282392	3.4334304	3.2221758	2.7749195	2.3043058	0.0	0.0	0.0
IPL_L_gwfa_dPMC_R_gwfa	0.0	0.0	0.0	0.0	0.0	0.0	0.0	0.0	0.0	0.0	0.0	0.0	0.0	0.0	0.0	0.0	0.0	0.0	0.0	0.0	0.0	0.0	0.0	0.0	0.0	0.0	-2.0291576	-2.1927836	-2.2079835	-2.1535964	0.0	0.0	0.0	0.0	0.0	0.0	0.0	0.0	0.0	0.0	0.0	0.0	0.0	0.0	0.0	0.0	0.0	0.0	0.0
IPL_L_gwfa_vPMC_L_gwfa	0.0	0.0	0.0	0.0	0.0	0.0	0.0	0.0	0.0	0.0	0.0	0.0	0.0	0.0	0.0	0.0	0.0	0.0	0.0	0.0	0.0	0.0	0.0	0.0	0.0	0.0	0.0	0.0	0.0	0.0	0.0	0.0	0.0	0.0	0.0	0.0	0.0	0.0	0.0	0.0	-2.0622118	0.0	-2.3792627	-2.1949265	0.0	0.0	0.0	0.0	0.0
IPL_L_gwfa_vPMC_R_gwfa	0.0	0.0	0.0	0.0	0.0	0.0	0.0	0.0	0.0	0.0	0.0	0.0	0.0	0.0	0.0	0.0	0.0	0.0	0.0	0.0	0.0	0.0	0.0	0.0	0.0	-2.1340072	-2.3200109	-2.6757083	-2.4145181	-2.2727606	0.0	0.0	0.0	0.0	0.0	0.0	0.0	0.0	0.0	0.0	0.0	0.0	0.0	0.0	0.0	0.0	0.0	1.9914343	2.0309856
IPL_R_gwfa_IPS_L_gwfa	-2.1831739	-2.3371494	-2.2641182	0.0	0.0	0.0	-2.0522435000000003	-2.1247132	0.0	-2.2219791	-2.2794988	-2.0290754	0.0	0.0	0.0	0.0	2.4001572	2.659936	3.1276426	2.8453574	2.8438087000000003	2.8725953	2.6374083	0.0	0.0	-2.2038856	-2.3685241	-2.4560094	-2.2268975	-2.1267035	0.0	0.0	0.0	0.0	0.0	0.0	0.0	0.0	0.0	-2.527303	-2.1943021000000003	-2.5756862000000003	0.0	-2.4242148	-2.1230226	-2.1938145	0.0	-2.1730452	-2.2394457
IPL_R_gwfa_IPS_R_gwfa	-2.5879321	-2.1024437	0.0	0.0	0.0	0.0	-2.485029	-2.168225	-2.1362021	1.9842404	2.4530127	2.6523259	3.1287484
IPL_R_gwfa_SPL_L_gwfa	-2.2338352	-2.4267616000000003	-2.2942612	0.0	0.0	0.0	-2.1449573	-2.1840127000000003	0.0	-2.3480346	-2.26473	-2.190644	0.0	0.0	-2.0121324	0.0	2.0033038	2.3970559	2.2878244	2.6404848	2.5098433	2.6382878	2.4828448	0.0	0.0	0.0	-2.2247117000000003	-2.4678006000000003	-2.4360178	-2.127975	-2.0653248	0.0	0.0	0.0	0.0	0.0	0.0	0.0	0.0	0.0	-2.3103206000000003	-1.9938922	-2.4196346	0.0	-2.3943274	-1.9900099	-2.060087	0.0	0.0
IPL_R_gwfa_SPL_R_gwfa	0.0	0.0	0.0	0.0	0.0	-2.3347017999999995	-2.2201369	0.0	0.0	-2.5070455000000003	3.4254443999999995	3.3119404	0.0	0.0	0.0	0.0	0.0	0.0	0.0	0.0
IPL_R_gwfa_dPMC_L_gwfa	-2.5910900000000003	-2.5890396	-2.4143238	0.0	0.0	0.0	-2.1346028	-2.2353339	0.0	-2.3570321	-2.0716453	0.0	0.0	0.0	0.0	0.0	0.0	0.0	0.0	0.0	0.0	0.0	0.0	0.0	0.0	0.0	0.0	0.0	0.0	0.0	0.0	0.0	0.0	0.0	0.0	0.0	0.0	0.0	0.0	1.9948065	2.6852839	3.4393422999999994	4.0862722	4.3805389	4.6183872	4.0140729	3.9764829	3.4883504000000003	2.9894915
IPL_R_gwfa_dPMC_R_gwfa	-2.6664807999999995	0.0	-2.4503455	-2.0727978	0.0	0.0	-2.3158064	-2.3990955	0.0	0.0	-2.6170166	-2.0065541	2.1164894	3.043031	0.0	0.0	0.0	0.0	0.0	0.0	0.0	2.0122061	2.2327137	2.2440591	2.078407	2.1158147	2.0951023	0.0	0.0	0.0	0.0	0.0	0.0	0.0	0.0	0.0	0.0	0.0	0.0	0.0	2.6563416	3.5584023	4.4681225	5.0262308	4.8416324	4.2474337	3.5138698	2.8491271	2.2570207000000004
IPL_R_gwfa_vPMC_L_gwfa	-2.5519526000000003	-2.6907797	-2.4020543	-1.9857444	0.0	0.0	-2.1072686000000003	-2.233865	0.0	-2.3406155	-2.0618052	0.0	0.0	0.0	0.0	0.0	0.0	0.0	0.0	0.0	0.0	0.0	0.0	0.0	0.0	0.0	2.3512015	0.0	0.0	0.0	0.0	0.0	0.0	0.0	0.0	0.0	0.0	0.0	0.0	0.0	2.5280142000000003	3.2923143	3.9637258	4.275228	4.0727534	3.6465626	3.1016016	2.7015593	2.3494356
IPL_R_gwfa_vPMC_R_gwfa	-2.4080956	-2.4451725	-2.1904781000000004	0.0	0.0	0.0	0.0	0.0	0.0	-2.7136857999999995	-2.5230563	-2.3997645	0.0	3.1084511000000004	2.0716989	0.0	0.0	0.0	0.0	0.0	0.0	2.0536306	0.0	2.0840061000000003	2.014606	0.0	0.0	0.0	0.0	0.0	0.0	0.0	0.0	0.0	0.0	0.0	0.0	0.0	0.0	0.0	2.3449385	3.0548141	3.7819042	4.2766638	4.2792416	4.342817299999999	3.7720737	3.1275373	2.8817961
IPS_L_gwfa_IPS_R_gwfa	0.0	0.0	-2.4607081	-2.1148472000000003	0.0	0.0	0.0	0.0	0.0	0.0	0.0	-2.0869424	-2.1120098	-2.1192107000000004	-2.2454925	0.0	-2.134068	0.0	-2.5484562000000004	-2.1834245	0.0	0.0	0.0	0.0	0.0	0.0	0.0	0.0	0.0	0.0	0.0	0.0	0.0	0.0	0.0	0.0	0.0	-1.9828925	0.0	0.0	0.0	-2.1386292	-2.4854467	-2.4650826	-2.41465	-2.0204446	0.0	0.0	0.0
IPS_L_gwfa_SPL_L_gwfa	0.0	-2.4871938	0.0	0.0	0.0	0.0	0.0	0.0	0.0	0.0	0.0
IPS_L_gwfa_SPL_R_gwfa	0.0	0.0	0.0	2.3196945	3.1224525	3.1261399	2.7484155	2.3427672000000004	0.0	0.0	0.0	-2.2005033	-2.2154887000000003	-2.1164455	-2.0538533	-2.1514285	-2.528651	-2.4504449	-2.4342766	-2.6731172	0.0	0.0	0.0	0.0	0.0	0.0	0.0	0.0	0.0	0.0	0.0	0.0	0.0	0.0	-1.9967781	0.0	0.0	0.0	0.0	-2.0357375	0.0	0.0	-2.1737554	0.0	0.0	-2.1314163	-2.6715956000000003	-2.2951672000000003	-2.5377564
IPS_L_gwfa_dPMC_L_gwfa	0.0	0.0	2.95281	2.9081097	2.8124979	2.5299037	2.1818507	0.0	0.0	0.0	0.0	0.0	0.0	0.0	2.2326605	2.7238798	3.274931	3.6133168	3.6351991	3.4050598	3.1728776	2.5725949	0.0	0.0	0.0	0.0	0.0	0.0	0.0	2.1116524	2.0539815	0.0	0.0	0.0	0.0	0.0	0.0	0.0	0.0	0.0	0.0	0.0	0.0	-2.1548185	-2.7861049	-2.9193056	-3.2656329	-3.1896458	-3.1939204
IPS_L_gwfa_dPMC_R_gwfa	0.0	0.0	0.0	0.0	0.0	2.0128393	2.4759214	1.9788293	0.0	0.0	0.0	0.0	0.0	0.0	0.0	2.0369613	2.5191443	2.7839856	3.0738354	3.2599678	3.2198813	3.1944866000000003	2.7657573	2.1342864	0.0	0.0	0.0	0.0	0.0	0.0	2.2085621	2.3508227	2.8028362	2.4400909	0.0	0.0	0.0	0.0	0.0	0.0	0.0	0.0	-2.8205459	-3.3234084000000004	-3.426826	-3.2750132	-3.3837605	-3.5297508	-3.5665576
IPS_L_gwfa_vPMC_L_gwfa	0.0	0.0	0.0	0.0	0.0	0.0	0.0	0.0	0.0	0.0	0.0	-1.9816486	-2.1539168	-2.2501824	-3.1841624	-2.9539704	-2.8804085	-2.7410927000000003	-2.4962792	-2.0675817	0.0	0.0	0.0	0.0	0.0	0.0	0.0	0.0	0.0	0.0	0.0	0.0	0.0	0.0	0.0	0.0	0.0	0.0	0.0	0.0	0.0	0.0	0.0	0.0
IPS_L_gwfa_vPMC_R_gwfa	0.0	0.0	0.0	0.0	0.0	2.822258	2.5614629	2.3067493	2.5454748	0.0	0.0	0.0	0.0	0.0	0.0	2.0322821	2.5106733	2.7777514	3.0847831	3.3096781	3.4188945	3.0956810000000003	2.9211512	2.2917776	0.0	0.0	0.0	0.0	0.0	2.0338955000000003	2.1291821	2.4894834	-3.0310228	-3.1951907000000004	-3.1494925	0.0	0.0	-2.0193245	-2.9786644	-2.8668153	-3.3549416	-3.1609511	-3.0285089	-3.4067161	-3.4415474	-3.5402205	-3.0332747	-2.9981767999999995	-2.967804
IPS_R_gwfa_SPL_L_gwfa	0.0	0.0	0.0	0.0	0.0	0.0	0.0	0.0	0.0	-2.0161722	0.0	0.0	0.0	0.0	0.0	0.0	0.0	-2.4361765	-2.4489729	-2.2464139	0.0	0.0	0.0	0.0	0.0	0.0	0.0	0.0	0.0	0.0	-2.4245362	-2.15995	-2.4445195	0.0	0.0	-2.1218998	0.0	0.0	0.0	0.0	-2.0937066000000004	0.0	-2.1829026	-2.4932539	-2.7189541	-2.7158666	-3.0783398	-2.7522922000000003	0.0
IPS_R_gwfa_SPL_R_gwfa	0.0	0.0	-1.9922003	0.0	0.0	0.0	0.0	0.0
IPS_R_gwfa_dPMC_L_gwfa	0.0	0.0	0.0	0.0	0.0	0.0	0.0	2.1558516	0.0	0.0	0.0	0.0	0.0	0.0	0.0	0.0	0.0	-2.0131633	-2.331043	-2.3663275	-2.060878	0.0	0.0	0.0	0.0	0.0	0.0	0.0	0.0	0.0	0.0	0.0	-2.0341291	-2.1490755	-2.4295382	-2.1855245	0.0	0.0	0.0	0.0	0.0	0.0	-2.2137332	-2.0606647	0.0	-2.175282	-2.2941282000000003	-2.5347636	-2.3705537
IPS_R_gwfa_dPMC_R_gwfa	0.0	0.0	0.0	0.0	0.0	0.0	0.0	0.0	2.211477	2.0142269	2.3775866000000003	3.1076753	2.0411105	0.0	0.0	0.0	0.0	0.0	0.0	0.0	0.0	0.0	0.0	0.0	0.0	0.0	2.6915765	3.5916714999999995	4.4859214000000005	5.0243568	4.844646900000001	4.2742977	3.5129263	2.8414991	2.2759521	0.0	0.0	0.0	2.1306136	2.7380853	3.3134487	3.4382632000000006	3.7357924	3.9460428	3.7785721	3.8463094	3.6250613	3.4005723	2.9707808
IPS_R_gwfa_vPMC_L_gwfa	0.0	0.0	0.0	0.0	0.0	0.0	0.0	0.0	0.0	0.0	0.0	2.0734351	0.0	0.0	0.0	0.0	2.1846435	2.1436851000000003	0.0	0.0	0.0	0.0	0.0	0.0	0.0	2.5136192000000004	3.390939	4.297876400000002	4.4564996	4.670138400000001	4.427013400000001	3.7698743	3.2625077	2.7656267000000003	2.3345671	2.2440147	2.2102907000000003	0.0	2.0855706	0.0	0.0	2.2393951000000003	2.2710717	3.3149216	3.5108879	2.8987107000000005	-3.5509272000000003	-3.7287199	0.0
IPS_R_gwfa_vPMC_R_gwfa	0.0	0.0	1.9971272	2.0973926	0.0	0.0	0.0	0.0	0.0	0.0	0.0	0.0	0.0	0.0	0.0	0.0	-2.3018565	0.0	-2.0119913	-2.7472157000000004	-2.7763674	-2.692066	-2.4656012	-2.1074123	0.0	0.0	0.0	0.0	0.0	0.0	0.0	0.0	0.0	-2.2343769	-2.1720479	-2.053807	0.0	0.0	0.0	0.0	0.0	0.0	0.0	0.0	0.0	0.0	0.0	0.0	0.0
SPL_L_gwfa_dPMC_L_gwfa	0.0	0.0	0.0	0.0	0.0	0.0	0.0	0.0	0.0	0.0	0.0	0.0	0.0	0.0	0.0	0.0	0.0	0.0	0.0	0.0	0.0	0.0	2.1104856	2.4642427	2.9255242000000004	3.2894835	3.3522871	3.0859191000000004	2.2927432	0.0	0.0	0.0	0.0	0.0	0.0	0.0	0.0	0.0	0.0	0.0	0.0	0.0	0.0	0.0	0.0	0.0	0.0	0.0	0.0
SPL_L_gwfa_vPMC_L_gwfa	0.0	0.0	0.0	0.0	0.0	0.0	-2.1435046000000004	-2.1636147	0.0	0.0	0.0	0.0	0.0	0.0	-2.3069887	-2.6409254	-3.0831563	-3.5780907	-3.5450327000000006	-2.7800353	3.1245859	2.7326941	-2.1998353	-2.3153522	-2.3777781000000004	-2.971683	-2.9461622000000003	-2.8417983	-2.5388393	-2.1229122000000005	0.0	0.0	0.0	0.0	0.0	0.0	0.0	0.0	0.0	0.0	0.0	0.0	0.0	0.0	0.0	0.0	0.0	0.0	0.0
SPL_L_gwfa_vPMC_R_gwfa	0.0	0.0	0.0	0.0	0.0	0.0	0.0	0.0	0.0	0.0	0.0	0.0	0.0	0.0	0.0	0.0	0.0	0.0	0.0	0.0	0.0	0.0	0.0	2.1530864	2.4370503	2.4612825000000003	2.2798707	1.9832953	0.0	0.0	0.0	0.0	0.0	0.0	0.0	0.0	0.0	0.0	0.0	0.0	0.0	0.0	-2.0273867	-2.8825855	-2.5150106	-2.4751422	-2.7172649	-2.6893218	-2.8322141
SPL_R_gwfa_dPMC_R_gwfa	0.0	0.0	0.0	0.0	0.0	0.0	0.0	1.9823899	2.5859785	2.8796148	0.0	0.0	0.0	2.0089641	2.2009389	2.3144233	2.2991982	2.1206117	0.0	0.0	0.0	0.0	2.1042199	2.4625442000000004	2.9559805	3.4927874	3.8958831	4.0001383000000015	3.7548637	3.3358276	2.875675	2.378294	0.0	0.0	0.0	0.0	2.4646621	3.0634129	3.5936286	4.018683	4.115449	4.1884642	4.1349907	3.9431856	3.4286392	2.9831245	2.3921618	2.0546844	0.0
SPL_R_gwfa_vPMC_L_gwfa	0.0	0.0	0.0	0.0	0.0	-2.2779167	-2.3892984	-2.0375283	-2.2460146	-2.2415652	-2.3346488	-2.5335796000000004	-2.5124737999999995	-2.5690737	-2.3968136	-1.9896542	-2.0146136	-1.9810824	-2.1644893	0.0	0.0	0.0	0.0	-2.1065881	0.0	0.0	0.0	0.0	0.0	0.0	-2.338052	-2.6760187	-2.8968732000000004	-2.3882272	-2.5354602	-2.8858225	-2.5089211	-2.14221	-2.5350866	-2.2263272	-2.7222359	-2.3154716	-2.7961688	-2.699676	-2.6908834	-2.5332468	-2.6041176	0.0	0.0
SPL_R_gwfa_vPMC_R_gwfa	0.0	-1.9896699	0.0	0.0	0.0	0.0	0.0	2.5299299	2.6109231	3.0467517	0.0	0.0	0.0	2.1316621	2.3157728	2.3993821	2.3482168	2.1548438	2.1300681	0.0	0.0	0.0	2.1363413	2.4785642999999995	2.941215	3.4503953000000003	3.8466227	3.9675479	3.7458043	3.3458219	2.8892155	2.3908298	0.0	0.0	0.0	2.1678486	2.6717064	3.1472108	3.5136422999999994	3.7770038	3.8438258	3.7929635	3.1801393	2.8870968999999995	2.4036505	0.0	0.0	0.0	0.0
dPMC_L_gwfa_dPMC_R_gwfa	-2.9799912	-3.0561397	-3.1370909	-3.422622	-3.5185177000000003	-3.4332644999999995	-3.0392981	-2.2991929	0.0	0.0	0.0	0.0	-2.2559228	-3.5322727999999994	-3.6197858	-3.0471544	-3.2652085	-3.0859709	-2.7882681	-2.4726562000000003	-2.8646605	-2.5426204	-2.9832003	-3.1360853	-2.7776577	-2.8901477000000004	-2.1132312	-2.1496658	0.0	-2.1096048	0.0	0.0	-2.3629019	-2.6325145	-2.7652838	-2.4880719	0.0	0.0	-2.0335307	-2.406034	0.0	0.0	0.0	0.0	0.0	0.0	0.0
dPMC_L_gwfa_vPMC_L_gwfa	-2.7946227	-3.4171982000000005	-3.101289	-3.6026652	-3.7397432	-3.9643958	-3.4436011	-3.3843567	-2.9473882	0.0	0.0	0.0	0.0	0.0	0.0	0.0	0.0	-2.1254628	-2.5262802000000004	0.0	0.0	0.0	0.0	0.0	0.0	0.0
dPMC_L_gwfa_vPMC_R_gwfa	-3.4060608999999995	-3.6056194	-3.6979265	-3.8560414	-4.0006151	-3.9327228	-3.7333958	-3.1190038	-2.4822063	0.0	0.0	0.0	0.0	-2.3258822	-3.6337183	-3.422426	-3.6439185	-3.1187146	-3.0390835	-2.4504623	-2.7720327	-3.0417194	-2.6873503	-3.0241241000000003	-3.5264583	-4.4422903	-3.2152929	-3.2150455	-2.5888159	-2.910475	-2.5186083	-2.7032576	-2.3964522	-2.310883	-2.3895998	-2.2661436000000004	0.0	0.0	0.0	0.0	0.0	0.0	0.0	0.0	0.0	0.0	0.0	0.0	0.0
dPMC_R_gwfa_vPMC_L_gwfa	0.0	0.0	0.0	0.0	0.0	0.0	0.0	0.0	0.0	0.0	0.0	0.0	0.0	0.0	0.0	-2.1264405	-2.4560437000000004	-2.8521039	-2.9373534	-2.619015	-2.5857038	-2.2869675	-2.5767155	-3.1932139	-3.5737998	-4.3799605	-3.3945751000000004	-3.4831569	-3.0435264	-3.334029	-3.159869	-3.7151515	-3.4426885	-3.0830247	-3.3895369	-3.5660536	-3.2992775	-2.4466932	0.0	0.0	0.0	0.0	0.0	0.0	0.0	0.0	0.0	0.0	0.0
dPMC_R_gwfa_vPMC_R_gwfa	0.0	0.0	0.0	0.0	0.0	0.0	0.0	0.0	0.0	0.0	0.0	0.0	0.0	0.0	0.0	0.0	0.0	0.0	0.0	0.0	0.0	0.0	0.0
vPMC_L_gwfa_vPMC_R_gwfa	0.0	0.0	0.0	0.0	0.0	0.0	0.0	0.0	0.0	0.0	0.0	0.0	2.1727276	2.1476591	0.0	0.0	0.0	0.0	0.0	0.0	0.0	-2.3171024	-2.5822411	-3.2596095000000003	-2.8680894	-3.1552534	-3.2770283	-2.9913948	-3.6190712	-3.4362285000000004	-3.279052	-3.6645665	-3.2208428	-3.0864425	-3.0848413	-3.2006199	-3.406471	-3.4774039	-3.4209626	-3.4161539	-3.4604440000000003	-2.8512743	-2.8474815	-2.9071686000000003	-2.4614434	-2.8926868	-2.3784442	-2.7915902000000004	-2.2067258
[truncated: 73 more columns]
