# Supplementary material for: Tract-specific statistics based on diffusion-weighted probabilistic tractography
Source: Commun Biol. 2022 Feb 17;5:138. doi: 10.1038/s42003-022-03073-w (PMC8854429; doi:10.1038/s42003-022-03073-w)
Supplement: Supplementary file 5 — Supplementary Data 2 [file 42003_2022_3073_MOESM5_ESM.zip › data/lines_Sex.csv]

distance	1	2	3	4	5	6	7	8	9	10	11	12	13	14	15	16	17	18	19	20	21	22	23	24	25	26	27	28	29	30	31	32	33	34	35	36	37	38	39	40	41	42	43	44	45	46	47	48	49
IPL_L_gwfa_IPL_R_gwfa	0.0	0.0	0.0	0.0	0.0	0.0	0.0	0.0	0.0	0.0	-2.0172582	0.0	-2.1378522	0.0	0.0	0.0	-2.4026439	-2.9363847	-3.1188595	-2.5682504	0.0	0.0	0.0	0.0	0.0	-2.1255686000000003	-2.5472467	-2.3819857000000004	-2.3282517999999994	0.0	0.0	0.0	0.0	0.0	0.0	0.0	0.0	0.0	0.0	-2.1249285	-2.3880973	-2.150197	0.0	0.0	0.0	0.0	0.0	0.0	0.0
IPL_L_gwfa_IPS_L_gwfa	0.0	0.0	0.0	0.0	0.0	0.0	0.0
IPL_L_gwfa_IPS_R_gwfa	0.0	0.0	0.0	0.0	0.0	0.0	0.0	0.0	0.0	0.0	0.0	0.0	0.0	0.0	0.0	0.0	-2.0765769	-2.8796661	-2.9139068	0.0	0.0	0.0	-2.2831349	-2.1507361	-2.0278645	0.0	-2.2981331000000003	-2.4086242	-2.2431335	-2.3968107999999995	0.0	0.0	0.0	0.0	0.0	0.0	0.0	0.0	0.0	0.0	-2.0359774	0.0	0.0	0.0	0.0	0.0	0.0	0.0	0.0
IPL_L_gwfa_SPL_L_gwfa	0.0	0.0	0.0	0.0	0.0	0.0	0.0	0.0	0.0	0.0	0.0	-2.4623463	-2.601495	-2.2737465	-2.1882517000000004	-2.5548141	2.0298703	0.0	0.0
IPL_L_gwfa_SPL_R_gwfa	0.0	0.0	0.0	0.0	0.0	0.0	0.0	0.0	0.0	0.0	0.0	0.0	0.0	0.0	-2.7409689	-2.713295	-2.8463764	-2.8573612999999995	-2.6606734	-2.3229361	-2.2962506	-2.2670028	-2.3921692	-2.4419889	-2.4869044	-2.4221976	-2.0042915	0.0	-2.0890477	-2.1815875	-2.031352	0.0	0.0	0.0	0.0	0.0	0.0	0.0	0.0	0.0	0.0	0.0	0.0	0.0	0.0	0.0	0.0	0.0	0.0
IPL_L_gwfa_dPMC_L_gwfa	0.0	0.0	0.0	0.0	0.0	0.0	0.0	0.0	0.0	0.0	-2.1507876	-2.2383089	-2.2991116000000003	-2.2187288	-2.0225039	-2.2126813	-2.1050241	-2.6263266	-2.2374206	0.0	0.0	0.0	0.0	0.0	0.0	0.0	0.0	0.0	0.0	0.0	0.0	0.0	0.0	0.0	0.0	0.0	0.0	0.0	0.0	0.0	0.0	0.0	0.0	0.0	0.0	0.0	0.0	0.0	0.0
IPL_L_gwfa_dPMC_R_gwfa	0.0	0.0	0.0	0.0	0.0	0.0	0.0	0.0	0.0	0.0	0.0	0.0	0.0	0.0	0.0	0.0	0.0	0.0	0.0	0.0	0.0	0.0	0.0	0.0	0.0	0.0	0.0	0.0	0.0	0.0	0.0	0.0	0.0	0.0	0.0	0.0	0.0	0.0	0.0	0.0	0.0	0.0	0.0	0.0	0.0	0.0	0.0	0.0	0.0
IPL_L_gwfa_vPMC_L_gwfa	0.0	0.0	0.0	0.0	0.0	0.0	0.0	0.0	0.0	0.0	0.0	0.0	0.0	0.0	0.0	0.0	0.0	0.0	-2.7861869	-2.932471	-2.8555603	-2.3293877	-2.1810107000000003	0.0	0.0	0.0	0.0	0.0	0.0	0.0	0.0	0.0	0.0	0.0	0.0	0.0	0.0	0.0	0.0	0.0	0.0	0.0	0.0	0.0	0.0	0.0	0.0	0.0	0.0
IPL_L_gwfa_vPMC_R_gwfa	0.0	0.0	0.0	0.0	0.0	0.0	0.0	0.0	0.0	0.0	0.0	0.0	0.0	0.0	0.0	0.0	0.0	0.0	0.0	0.0	0.0	0.0	0.0	0.0	0.0	0.0	0.0	0.0	0.0	0.0	0.0	0.0	0.0	0.0	0.0	0.0	0.0	0.0	0.0	0.0	0.0	0.0	0.0	0.0	0.0	0.0	0.0	0.0	0.0
IPL_R_gwfa_IPS_L_gwfa	-2.3248115	0.0	0.0	0.0	0.0	-2.2851279	-2.0571864	0.0	0.0	0.0	0.0	0.0	0.0	0.0	0.0	0.0	0.0	0.0	0.0	0.0	0.0	-2.2710912	-2.419867	-2.2406185	-2.52827	-2.2304082000000003	-2.2117746	0.0	0.0	0.0	0.0	0.0	0.0	0.0	0.0	0.0	0.0	0.0	0.0	0.0	0.0	-2.0866315	-2.3635545	0.0	-2.1084185	0.0	0.0	0.0	0.0
IPL_R_gwfa_IPS_R_gwfa	0.0	0.0	0.0	0.0	0.0	-2.38556	-2.2883880000000003	0.0	0.0	0.0	0.0	0.0	0.0
IPL_R_gwfa_SPL_L_gwfa	-2.2416277	0.0	0.0	0.0	0.0	-2.2823212	-2.069751	0.0	0.0	0.0	0.0	0.0	0.0	0.0	2.1620197	0.0	0.0	0.0	0.0	0.0	0.0	0.0	-2.3327794	-3.0140860000000003	-2.9262528	-2.9447889	-2.7157037	-2.3961201	0.0	0.0	0.0	0.0	0.0	0.0	0.0	0.0	0.0	0.0	0.0	0.0	0.0	0.0	-2.1458821	-2.46012	0.0	0.0	0.0	0.0	0.0
IPL_R_gwfa_SPL_R_gwfa	0.0	0.0	0.0	0.0	-2.2349434	-2.0312912	0.0	0.0	0.0	-2.0093932	0.0	0.0	0.0	0.0	0.0	0.0	0.0	0.0	0.0	0.0
IPL_R_gwfa_dPMC_L_gwfa	-2.2373555	0.0	0.0	0.0	0.0	-2.1409891	0.0	0.0	0.0	0.0	0.0	0.0	0.0	0.0	0.0	0.0	0.0	0.0	0.0	0.0	0.0	0.0	0.0	0.0	0.0	0.0	0.0	0.0	0.0	0.0	0.0	0.0	0.0	0.0	0.0	0.0	0.0	0.0	0.0	0.0	0.0	0.0	0.0	0.0	-2.0405748	-2.5706306	-2.4857162999999995	0.0	0.0
IPL_R_gwfa_dPMC_R_gwfa	-2.3206158	0.0	0.0	0.0	0.0	-2.1969006	-2.019068	0.0	0.0	0.0	0.0	0.0	0.0	0.0	0.0	0.0	0.0	0.0	0.0	0.0	0.0	0.0	0.0	0.0	0.0	0.0	0.0	0.0	0.0	0.0	0.0	0.0	0.0	0.0	0.0	0.0	0.0	0.0	0.0	0.0	0.0	0.0	0.0	0.0	-2.0369399	-2.087719	0.0	0.0	0.0
IPL_R_gwfa_vPMC_L_gwfa	0.0	0.0	0.0	0.0	0.0	-2.1225917	0.0	0.0	0.0	0.0	0.0	0.0	0.0	0.0	0.0	0.0	0.0	0.0	0.0	0.0	0.0	0.0	0.0	0.0	0.0	0.0	0.0	0.0	0.0	0.0	0.0	0.0	0.0	0.0	0.0	0.0	0.0	0.0	0.0	0.0	0.0	0.0	0.0	0.0	-2.015595	-2.0128567	0.0	0.0	0.0
IPL_R_gwfa_vPMC_R_gwfa	-2.152992	0.0	0.0	0.0	0.0	-2.1991687	-2.0576155	0.0	0.0	0.0	0.0	0.0	0.0	0.0	0.0	0.0	0.0	0.0	0.0	0.0	0.0	0.0	0.0	0.0	0.0	0.0	0.0	0.0	0.0	0.0	0.0	0.0	0.0	0.0	0.0	0.0	0.0	0.0	0.0	0.0	0.0	0.0	0.0	-2.1912208	-2.6304379	-2.7315483	-2.4686882000000003	0.0	0.0
IPS_L_gwfa_IPS_R_gwfa	0.0	0.0	0.0	0.0	0.0	0.0	0.0	-2.0793686	-2.8344378	-3.2922010000000004	-3.2164662	-2.948621	-2.3997569	0.0	0.0	0.0	-2.252744	0.0	-2.3619332	0.0	0.0	0.0	0.0	0.0	0.0	0.0	0.0	0.0	0.0	0.0	0.0	0.0	0.0	0.0	0.0	0.0	0.0	0.0	0.0	0.0	0.0	0.0	0.0	-2.4996393	-2.8284574	-3.0214276	-2.015182	-2.0437071	-2.1149836
IPS_L_gwfa_SPL_L_gwfa	-2.6668804	-2.8368678	-2.3306575	0.0	1.9873276	2.3343434	2.0439479	0.0	0.0	0.0	0.0
IPS_L_gwfa_SPL_R_gwfa	0.0	0.0	0.0	0.0	0.0	0.0	-2.0468462	-2.7956338	-3.2084384	-2.8903008	-2.4180796	-2.3422041	-2.2430129	0.0	0.0	0.0	-2.0254157	-2.0254803	-2.0206218	0.0	0.0	0.0	0.0	0.0	0.0	0.0	0.0	0.0	0.0	0.0	0.0	0.0	0.0	0.0	0.0	0.0	0.0	0.0	0.0	0.0	0.0	0.0	-2.2073131	-2.9605076	-3.1109586	-2.7306376	0.0	0.0	0.0
IPS_L_gwfa_dPMC_L_gwfa	0.0	0.0	0.0	0.0	0.0	0.0	0.0	0.0	0.0	0.0	0.0	0.0	0.0	0.0	0.0	0.0	0.0	0.0	0.0	0.0	0.0	0.0	0.0	0.0	0.0	0.0	0.0	2.0677321	0.0	0.0	0.0	0.0	0.0	0.0	0.0	0.0	0.0	0.0	0.0	0.0	0.0	0.0	0.0	0.0	0.0	0.0	0.0	0.0	0.0
IPS_L_gwfa_dPMC_R_gwfa	0.0	0.0	0.0	0.0	0.0	0.0	0.0	0.0	0.0	0.0	0.0	0.0	0.0	0.0	0.0	0.0	0.0	0.0	0.0	0.0	0.0	0.0	0.0	0.0	0.0	0.0	0.0	0.0	0.0	0.0	0.0	0.0	0.0	0.0	0.0	0.0	0.0	0.0	0.0	0.0	0.0	0.0	0.0	0.0	0.0	0.0	0.0	0.0	0.0
IPS_L_gwfa_vPMC_L_gwfa	0.0	-2.270925	-2.6519728	-2.8157487	0.0	0.0	0.0	0.0	0.0	0.0	0.0	0.0	0.0	0.0	0.0	0.0	0.0	0.0	0.0	0.0	0.0	0.0	0.0	0.0	0.0	0.0	0.0	0.0	0.0	0.0	0.0	0.0	0.0	0.0	0.0	0.0	0.0	0.0	0.0	2.430598	2.7384655	2.2210686	0.0	0.0
IPS_L_gwfa_vPMC_R_gwfa	0.0	0.0	0.0	0.0	0.0	0.0	0.0	0.0	0.0	0.0	0.0	0.0	0.0	0.0	0.0	0.0	0.0	0.0	0.0	0.0	0.0	0.0	0.0	0.0	0.0	0.0	0.0	0.0	2.317646	2.3185761	2.235837	0.0	0.0	0.0	0.0	0.0	0.0	0.0	0.0	0.0	0.0	0.0	0.0	0.0	0.0	0.0	0.0	0.0	0.0
IPS_R_gwfa_SPL_L_gwfa	0.0	0.0	0.0	0.0	0.0	0.0	0.0	0.0	0.0	-2.252141	-2.366962	-2.0397346	0.0	0.0	-2.8245482	-2.5607929	-2.2375104	-2.0114582	0.0	0.0	0.0	0.0	0.0	0.0	0.0	0.0	0.0	0.0	0.0	0.0	0.0	0.0	-2.1747718	-2.4021299	-2.2839868	0.0	0.0	0.0	0.0	-1.9826716	-2.3899553	-2.1799171000000004	-2.5187049	-2.25598	-2.5240543	-2.7010639	-2.9400063	-2.981343	0.0
IPS_R_gwfa_SPL_R_gwfa	0.0	2.2320707000000004	2.1842675	2.0093646	0.0	0.0	0.0	0.0
IPS_R_gwfa_dPMC_L_gwfa	0.0	0.0	0.0	0.0	0.0	0.0	0.0	-2.1632347000000003	0.0	0.0	-2.1504977000000003	-2.6780112000000003	0.0	0.0	0.0	-2.4241815	-2.286834	0.0	0.0	0.0	0.0	0.0	0.0	0.0	0.0	0.0	0.0	0.0	0.0	0.0	0.0	0.0	0.0	0.0	0.0	0.0	0.0	0.0	0.0	0.0	0.0	0.0	0.0	0.0	0.0	0.0	0.0	0.0	-2.5258904
IPS_R_gwfa_dPMC_R_gwfa	0.0	0.0	0.0	0.0	0.0	0.0	0.0	0.0	0.0	0.0	0.0	0.0	0.0	0.0	0.0	0.0	0.0	0.0	0.0	0.0	0.0	0.0	0.0	0.0	0.0	0.0	0.0	0.0	0.0	0.0	-2.2014976	-2.2911193	0.0	0.0	0.0	0.0	0.0	0.0	0.0	0.0	0.0	0.0	0.0	0.0	0.0	0.0	0.0	0.0	0.0
IPS_R_gwfa_vPMC_L_gwfa	0.0	0.0	0.0	0.0	0.0	0.0	-2.5461788	0.0	0.0	0.0	0.0	0.0	0.0	0.0	0.0	0.0	0.0	0.0	0.0	0.0	0.0	0.0	0.0	0.0	0.0	0.0	0.0	0.0	0.0	-2.3941696	-2.4881721000000003	-2.0270889	0.0	0.0	0.0	0.0	0.0	0.0	0.0	0.0	0.0	0.0	0.0	0.0	0.0	0.0	0.0	2.0647383	0.0
IPS_R_gwfa_vPMC_R_gwfa	0.0	0.0	0.0	-2.138099	-2.0193849	0.0	0.0	0.0	0.0	0.0	-2.112087	-2.2810309	-2.7833474	-2.502598	-2.1549237	0.0	0.0	0.0	0.0	0.0	0.0	0.0	0.0	0.0	0.0	0.0	0.0	0.0	0.0	0.0	0.0	0.0	0.0	0.0	0.0	0.0	0.0	0.0	0.0	0.0	0.0	0.0	0.0	0.0	0.0	0.0	0.0	0.0	0.0
SPL_L_gwfa_dPMC_L_gwfa	0.0	0.0	0.0	-2.0219276	-2.3038425	-2.31812	-2.1000595	0.0	0.0	0.0	0.0	0.0	0.0	0.0	0.0	0.0	0.0	0.0	0.0	0.0	0.0	0.0	0.0	0.0	0.0	0.0	0.0	0.0	0.0	0.0	0.0	0.0	0.0	0.0	0.0	0.0	0.0	0.0	0.0	0.0	0.0	0.0	0.0	0.0	0.0	0.0	0.0	0.0	-2.2820997000000003
SPL_L_gwfa_vPMC_L_gwfa	0.0	0.0	0.0	-2.321866	-2.8477201	-3.1024382	-2.2202854	0.0	0.0	0.0	0.0	0.0	0.0	0.0	0.0	0.0	0.0	0.0	-2.6483853	-2.7799039	-2.3464932000000003	-2.0925772	0.0	0.0	0.0	0.0	0.0	0.0	0.0	0.0	0.0	0.0	0.0	0.0	0.0	0.0	0.0	0.0	0.0	0.0	0.0	0.0	0.0	0.0	0.0	0.0	0.0	0.0	0.0
SPL_L_gwfa_vPMC_R_gwfa	0.0	0.0	0.0	-1.9840264	-2.2227712000000004	-2.6052802	-2.023839	0.0	0.0	0.0	0.0	0.0	0.0	0.0	0.0	0.0	0.0	0.0	0.0	0.0	0.0	0.0	0.0	0.0	0.0	0.0	0.0	0.0	0.0	0.0	0.0	0.0	0.0	0.0	0.0	0.0	0.0	0.0	0.0	0.0	0.0	0.0	0.0	0.0	0.0	0.0	0.0	0.0	0.0
SPL_R_gwfa_dPMC_R_gwfa	0.0	0.0	0.0	0.0	0.0	0.0	0.0	0.0	0.0	0.0	0.0	0.0	0.0	0.0	0.0	0.0	0.0	0.0	0.0	0.0	0.0	0.0	0.0	0.0	0.0	0.0	0.0	0.0	0.0	0.0	0.0	0.0	0.0	0.0	0.0	0.0	0.0	0.0	0.0	0.0	0.0	0.0	0.0	0.0	0.0	0.0	0.0	0.0	0.0
SPL_R_gwfa_vPMC_L_gwfa	0.0	0.0	0.0	0.0	0.0	0.0	0.0	0.0	0.0	0.0	0.0	0.0	0.0	0.0	0.0	0.0	0.0	0.0	0.0	-2.3536198	0.0	0.0	0.0	0.0	0.0	0.0	0.0	0.0	0.0	0.0	0.0	0.0	0.0	0.0	0.0	0.0	0.0	0.0	0.0	0.0	0.0	0.0	-2.5567837000000004	-2.3701513	-2.0816569	-2.1208243	-1.9823793	0.0	-1.9829154
SPL_R_gwfa_vPMC_R_gwfa	0.0	0.0	0.0	0.0	0.0	0.0	0.0	0.0	0.0	0.0	0.0	0.0	0.0	0.0	0.0	0.0	0.0	0.0	0.0	0.0	0.0	0.0	0.0	0.0	0.0	0.0	0.0	0.0	0.0	0.0	0.0	0.0	0.0	0.0	0.0	0.0	0.0	0.0	0.0	0.0	0.0	0.0	0.0	0.0	0.0	0.0	2.4592061000000003	2.2500329	2.0244741000000004
dPMC_L_gwfa_dPMC_R_gwfa	0.0	0.0	0.0	0.0	0.0	0.0	0.0	0.0	0.0	0.0	0.0	0.0	0.0	0.0	0.0	0.0	0.0	0.0	0.0	0.0	0.0	0.0	0.0	0.0	0.0	0.0	0.0	0.0	0.0	0.0	0.0	0.0	0.0	0.0	0.0	0.0	0.0	-2.0336115	-2.5181334	-3.4460313	-3.7589312000000006	-3.5787108	0.0	0.0	2.105027	2.2331898	0.0
dPMC_L_gwfa_vPMC_L_gwfa	0.0	0.0	0.0	0.0	0.0	0.0	0.0	0.0	0.0	0.0	0.0	0.0	0.0	0.0	-2.148531	-2.6211994	-2.8025587000000005	-2.348249	0.0	0.0	0.0	0.0	0.0	0.0	0.0	0.0
dPMC_L_gwfa_vPMC_R_gwfa	0.0	0.0	0.0	0.0	0.0	0.0	0.0	0.0	0.0	0.0	0.0	0.0	0.0	0.0	0.0	0.0	0.0	0.0	0.0	0.0	0.0	0.0	0.0	0.0	0.0	0.0	0.0	0.0	0.0	0.0	0.0	0.0	0.0	0.0	0.0	0.0	0.0	0.0	0.0	0.0	-2.3066468	-2.6747897000000003	-2.866415	-2.830564	-2.6003175	-2.2263606	0.0	0.0	0.0
dPMC_R_gwfa_vPMC_L_gwfa	0.0	0.0	0.0	0.0	0.0	0.0	0.0	0.0	0.0	0.0	0.0	-2.5044215	-3.898001	-2.6442814	-3.1180596	-2.6062288	0.0	0.0	2.16606	0.0	0.0	0.0	0.0	0.0	0.0	0.0	0.0	0.0	0.0	0.0	0.0	0.0	0.0	0.0	0.0	0.0	0.0	0.0	0.0	0.0	0.0	0.0	0.0	0.0	0.0	0.0	0.0	0.0	0.0
dPMC_R_gwfa_vPMC_R_gwfa	0.0	0.0	0.0	0.0	0.0	-2.0345771	0.0	-2.6840451	-2.9476802	-3.2644196	-3.2306392	-2.5421789	-2.2463822	0.0	0.0	0.0	0.0	0.0	0.0	0.0	2.1303153	0.0	0.0
vPMC_L_gwfa_vPMC_R_gwfa	2.6211541	2.1844213	0.0	0.0	0.0	0.0	0.0	0.0	0.0	0.0	0.0	0.0	0.0	0.0	0.0	0.0	0.0	0.0	0.0	0.0	0.0	0.0	0.0	0.0	0.0	0.0	0.0	0.0	0.0	0.0	0.0	0.0	0.0	0.0	0.0	0.0	0.0	0.0	0.0	0.0	0.0	0.0	0.0	0.0	0.0	0.0	0.0	0.0	0.0
[truncated: 73 more columns]
