# Supplementary material for: Tract-specific statistics based on diffusion-weighted probabilistic tractography
Source: Commun Biol. 2022 Feb 17;5:138. doi: 10.1038/s42003-022-03073-w (PMC8854429; doi:10.1038/s42003-022-03073-w)
Supplement: Supplementary file 5 — Supplementary Data 2 [file 42003_2022_3073_MOESM5_ESM.zip › data/scatter_Age_dPMC_L_gwfa_dPMC_R_gwfa_rft.csv]

Direction	Age	TSA
Negative	18.0	0.1461422691742579
Negative	18.0	0.09369963795567553
Negative	18.0	0.114644730463624
Negative	18.0	0.10851679998449981
Negative	18.0	0.12523017140726247
Negative	18.0	0.10397067431282873
Negative	19.0	0.15019709865252176
Negative	20.0	0.14984773471951485
Negative	20.0	0.15517466639479002
Negative	20.0	0.1593148441364368
Negative	20.0	0.15177921081582704
Negative	20.0	0.08032277208985761
Negative	21.0	0.12562283704755828
Negative	21.0	0.15613157860934734
Negative	21.0	0.0676912856773318
Negative	21.0	0.16351598811646303
Negative	21.0	0.12135924523075421
Negative	21.0	0.14331698433185616
Negative	22.0	0.1354616985966762
Negative	23.0	0.08083044786083822
Negative	23.0	0.12945703386018673
Negative	23.0	0.11428311901787917
Negative	24.0	0.109581147475789
Negative	24.0	0.13961677315334478
Negative	24.0	0.11380258295685053
Negative	25.0	0.13205997149149576
Negative	26.0	0.10880944101760785
Negative	26.0	0.17469088857372603
Negative	26.0	0.10121998726390302
Negative	27.0	0.11655172302077214
Negative	28.0	0.07480522329569794
Negative	30.0	0.16157649519542852
Negative	30.0	0.06155754765495658
Negative	31.0	0.11059006382129155
Negative	33.0	0.08307648341481884
Negative	33.0	0.15558738758166632
Negative	35.0	0.1085899620084092
Negative	36.0	0.06737080535579783
Negative	36.0	0.16376699041575193
Negative	37.0	0.1075948861738046
Negative	41.0	0.08890507948429634
Negative	41.0	0.09461750970998158
Negative	41.0	0.11759810460110505
Negative	42.0	0.10998364336167772
Negative	42.0	0.06652013616015513
Negative	42.0	0.1625901429603497
Negative	42.0	0.15167725645005703
Negative	43.0	0.11831026415651043
Negative	44.0	0.1102093734468023
Negative	44.0	0.0938493063270774
Negative	45.0	0.12872351985424757
Negative	47.0	0.04750087624415755
Negative	47.0	0.13454181607812643
Negative	47.0	0.14392842166125774
Negative	48.0	0.16044693564375243
Negative	48.0	0.11401429182539384
Negative	49.0	0.11129055560256045
Negative	49.0	0.09172257035970688
Negative	49.0	0.09309907622324924
Negative	49.0	0.18855701386928558
Negative	49.0	0.0655094381145318
Negative	50.0	0.06248983302308867
Negative	50.0	0.13268807282050452
Negative	51.0	0.1310700662434101
Negative	51.0	0.0784976133145392
Negative	51.0	0.09762898180633783
Negative	53.0	0.13195145815067613
Negative	53.0	0.08488688379293308
Negative	54.0	0.09186405354800324
Negative	54.0	0.09648501881019911
Negative	54.0	0.09395790771426012
Negative	55.0	0.08876192282574873
Negative	56.0	0.04953500574144224
Negative	56.0	0.10466978958963107
Negative	57.0	0.04628655811150869
Negative	57.0	0.10088141809683293
Negative	57.0	0.10363485283839206
Negative	57.0	0.08477166388183832
Negative	57.0	0.08826976238439481
Negative	58.0	0.11305863394712408
Negative	58.0	0.0884219246217981
Negative	59.0	0.0869863897223695
Negative	59.0	0.10166898059348266
Negative	60.0	0.12510811196019253
Negative	60.0	0.10772976865215848
Negative	60.0	0.11245224912030001
Negative	61.0	0.13957642205059528
Negative	61.0	0.07013978875086953
Negative	61.0	0.10937382319631676
Negative	62.0	0.16740879354377589
Negative	62.0	0.07384300858636077
Negative	62.0	0.07966075057629496
Negative	63.0	0.07011168799363077
Negative	65.0	0.12599330581724644
Negative	65.0	0.1108114371697108
Negative	66.0	0.10304514774664615
Negative	66.0	0.11424779038255413
Negative	66.0	0.034337195102125406
Negative	66.0	0.1217449049775799
Negative	67.0	0.08016929206981634
Negative	68.0	0.06603957565190892
Negative	68.0	0.07067490524301927
Negative	68.0	0.1300918497145176
Negative	68.0	0.11070016662900646
Negative	69.0	0.11961387994233519
Negative	69.0	0.1355502506097158
Negative	70.0	0.08144452811878485
Negative	71.0	0.05485667552178105
Negative	71.0	0.09197517902551529
Negative	71.0	0.06539408679236658
Negative	72.0	0.12483395729213953
Negative	72.0	0.09531992753424372
Negative	72.0	0.05642160912975669
Negative	74.0	0.13842838381727537
Negative	75.0	0.040619705454446375
Negative	76.0	0.09128013998270035
Negative	76.0	0.0916765770719697
Negative	76.0	0.07233871092709403
Negative	77.0	0.07635724979142348
Negative	77.0	0.07413935257742803
Negative	79.0	0.07893133830899994
