# Supplementary material for: Tract-specific statistics based on diffusion-weighted probabilistic tractography
Source: Commun Biol. 2022 Feb 17;5:138. doi: 10.1038/s42003-022-03073-w (PMC8854429; doi:10.1038/s42003-022-03073-w)
Supplement: Supplementary file 5 — Supplementary Data 2 [file 42003_2022_3073_MOESM5_ESM.zip › data/scatter_Age_dPMC_L_gwfa_vPMC_L_gwfa_rft.csv]

Direction	Age	TSA
Negative	18.0	0.0801257211714983
Negative	18.0	0.13414118438959122
Negative	18.0	0.04361604852601886
Negative	18.0	0.01443138555623591
Negative	18.0	0.08533550472930074
Negative	18.0	0.01833417231682688
Negative	19.0	0.10635029152035713
Negative	20.0	0.08233010862022638
Negative	20.0	0.08511371305212379
Negative	20.0	0.10121310967952013
Negative	20.0	0.1315707741305232
Negative	20.0	0.009311682704719715
Negative	21.0	0.02293131867190823
Negative	21.0	0.13132265582680702
Negative	21.0	-0.00657663238234818
Negative	21.0	0.1318076979368925
Negative	21.0	0.043560055550187826
Negative	21.0	0.054382890928536654
Negative	22.0	0.05130842560902238
Negative	23.0	0.03505235456395894
Negative	23.0	0.06364891258999705
Negative	23.0	0.08751294575631618
Negative	24.0	0.036972804460674524
Negative	24.0	0.0743424971587956
Negative	24.0	0.04997643828392029
Negative	25.0	0.08724987087771297
Negative	26.0	0.008873159560607746
Negative	26.0	0.13819564692676067
Negative	26.0	0.018359420617343858
Negative	27.0	0.05608566338196397
Negative	28.0	-0.015396074013551697
Negative	30.0	0.1304291896522045
Negative	30.0	0.033967657131142914
Negative	31.0	0.03685078234411776
Negative	33.0	0.02646903390996158
Negative	33.0	0.11081750225275755
Negative	35.0	0.030571550567401573
Negative	36.0	-0.00881612952798605
Negative	36.0	0.105003765784204
Negative	37.0	0.06357088405638933
Negative	41.0	-0.012241806267411448
Negative	41.0	0.030880586011335254
Negative	41.0	0.0639109262265265
Negative	42.0	0.059171203756704926
Negative	42.0	0.040243969298899174
Negative	42.0	0.11656346544623375
Negative	42.0	0.0975708020851016
Negative	43.0	0.07768911775201559
Negative	44.0	0.05548274703323841
Negative	44.0	0.014833531982731074
Negative	45.0	0.062218206468969584
Negative	47.0	-0.024191632925067097
Negative	47.0	0.06658603937830776
Negative	47.0	0.06802808400243521
Negative	48.0	0.08118987502530217
Negative	48.0	0.054340639151632786
Negative	49.0	0.03253481863066554
Negative	49.0	-0.0047853567339188885
Negative	49.0	0.024936661880929023
Negative	49.0	0.142159016802907
Negative	49.0	0.013120479212375358
Negative	50.0	-0.016565877478569746
Negative	50.0	0.07820495823398232
Negative	51.0	0.09345044754445553
Negative	51.0	0.015318920530262403
Negative	51.0	0.016378446482121944
Negative	53.0	0.09317231737077236
Negative	53.0	0.014322471513878554
Negative	54.0	0.026593909569783136
Negative	54.0	0.02498533856123686
Negative	54.0	0.017026546673150733
Negative	55.0	0.034474385203793645
Negative	56.0	0.0011516049271449447
Negative	56.0	0.04217938240617514
Negative	57.0	-0.03862662357278168
Negative	57.0	0.02388129379687598
Negative	57.0	0.03856551535864128
Negative	57.0	0.003054892731597647
Negative	57.0	0.0050100931111956015
Negative	58.0	0.07023526774719357
Negative	58.0	0.0067363406415097415
Negative	59.0	0.0066173155209980905
Negative	59.0	0.070088064763695
Negative	60.0	0.07834169594570994
Negative	60.0	-0.007010604487732053
Negative	60.0	0.03276843554340303
Negative	61.0	0.05608210200443864
Negative	61.0	0.027154979296028614
Negative	61.0	0.03293078299611807
Negative	62.0	0.13498340267688036
Negative	62.0	-0.01705534552456811
Negative	62.0	0.00820938316246611
Negative	63.0	-0.01280931353539927
Negative	65.0	0.059598942985758185
Negative	65.0	0.05136350984685123
Negative	66.0	0.01795949012739584
Negative	66.0	0.05581802863162011
Negative	66.0	0.006041270971763879
Negative	66.0	0.07089402340352535
Negative	67.0	-0.0023133144131861627
Negative	68.0	0.011663768891594373
Negative	68.0	-0.015554484212771058
Negative	68.0	0.1040175873786211
Negative	68.0	0.05496761784888804
Negative	69.0	0.047968334052711725
Negative	69.0	0.10002916678786278
Negative	70.0	0.017914891854161397
Negative	71.0	-0.0245338620225084
Negative	71.0	0.023233255073137116
Negative	71.0	0.014008446596562862
Negative	72.0	0.07631835993379354
Negative	72.0	0.0470776196452789
Negative	72.0	-0.013347982981940731
Negative	74.0	0.08470165450125933
Negative	75.0	-0.0265560065408863
Negative	76.0	0.02090861793840304
Negative	76.0	0.0355102774919942
Negative	76.0	-0.015560945052129682
Negative	77.0	0.0009503327310085297
Negative	77.0	-0.018284214835148305
Negative	79.0	0.03583194361999631
