# Supplementary material for: Tract-specific statistics based on diffusion-weighted probabilistic tractography
Source: Commun Biol. 2022 Feb 17;5:138. doi: 10.1038/s42003-022-03073-w (PMC8854429; doi:10.1038/s42003-022-03073-w)
Supplement: Supplementary file 5 — Supplementary Data 2 [file 42003_2022_3073_MOESM5_ESM.zip › data/scatter_Age_dPMC_L_gwfa_vPMC_R_gwfa_rft.csv]

Direction	Age	TSA
Negative	18.0	0.16968562453985214
Negative	18.0	0.121423098970862
Negative	18.0	0.12912606820464134
Negative	18.0	0.12450012055170886
Negative	18.0	0.13876189313390674
Negative	18.0	0.1045617071692558
Negative	19.0	0.14787057436564388
Negative	20.0	0.15431279645246618
Negative	20.0	0.1777308092397802
Negative	20.0	0.16711179079378352
Negative	20.0	0.140764263622901
Negative	20.0	0.09482260812964181
Negative	21.0	0.15101941425681992
Negative	21.0	0.1543375328183174
Negative	21.0	0.10962887324721497
Negative	21.0	0.1945217094000648
Negative	21.0	0.10464719814412735
Negative	21.0	0.1454967001781744
Negative	22.0	0.144107786609846
Negative	23.0	0.10548194837482537
Negative	23.0	0.14740966698702643
Negative	23.0	0.1627412587404251
Negative	24.0	0.10857854438397814
Negative	24.0	0.141410817118252
Negative	24.0	0.14841995651231094
Negative	25.0	0.157967802904108
Negative	26.0	0.12929348403807073
Negative	26.0	0.18302030554589102
Negative	26.0	0.13049166966811754
Negative	27.0	0.12899165688192143
Negative	28.0	0.07414537389516174
Negative	30.0	0.1571172162452165
Negative	30.0	0.06838905303191174
Negative	31.0	0.13515355832436504
Negative	33.0	0.10705813431345365
Negative	33.0	0.15962976392577677
Negative	35.0	0.11221049901317148
Negative	36.0	0.06940400145728798
Negative	36.0	0.13443776746006572
Negative	37.0	0.13055915779927196
Negative	41.0	0.08843586237772423
Negative	41.0	0.11124681095209192
Negative	41.0	0.14027816758436315
Negative	42.0	0.12276666589519557
Negative	42.0	0.10643466950996834
Negative	42.0	0.17336149141192436
Negative	42.0	0.15442241114728592
Negative	43.0	0.10569987654247705
Negative	44.0	0.11338459437384325
Negative	44.0	0.10407607649069499
Negative	45.0	0.15238324026851094
Negative	47.0	0.08238906895413119
Negative	47.0	0.12768090384847977
Negative	47.0	0.15435980939689806
Negative	48.0	0.1663517989218235
Negative	48.0	0.12025051958420697
Negative	49.0	0.1132873004192815
Negative	49.0	0.11235162714386687
Negative	49.0	0.09616440414067577
Negative	49.0	0.15104278177022934
Negative	49.0	0.09393312116427456
Negative	50.0	0.04770681479781428
Negative	50.0	0.14578120059826793
Negative	51.0	0.1542483013780678
Negative	51.0	0.11849227244965732
Negative	51.0	0.09653702643973862
Negative	53.0	0.12746216432081864
Negative	53.0	0.0933990042848403
Negative	54.0	0.09578624112969812
Negative	54.0	0.08662325108204694
Negative	54.0	0.08545293494620744
Negative	55.0	0.10289550857508883
Negative	56.0	0.07396754907334552
Negative	56.0	0.14720914324468193
Negative	57.0	0.04764802359482821
Negative	57.0	0.11350532092996325
Negative	57.0	0.11733959954889382
Negative	57.0	0.08786522427245098
Negative	57.0	0.08686107166988008
Negative	58.0	0.1383098863503512
Negative	58.0	0.11279570379787508
Negative	59.0	0.09049833816928132
Negative	59.0	0.11841800304896691
Negative	60.0	0.14860130605452201
Negative	60.0	0.13699347397093387
Negative	60.0	0.1110152773120824
Negative	61.0	0.11887494419865749
Negative	61.0	0.08226182897958685
Negative	61.0	0.13928896758486242
Negative	62.0	0.18125943883376963
Negative	62.0	0.08662504894549355
Negative	62.0	0.08928443518850733
Negative	63.0	0.11320594829671524
Negative	65.0	0.11676616747589673
Negative	65.0	0.13857275488622048
Negative	66.0	0.1137679804541061
Negative	66.0	0.1091325389330878
Negative	66.0	0.060474593740175754
Negative	66.0	0.12561786361038685
Negative	67.0	0.09767400947235086
Negative	68.0	0.05211204770432018
Negative	68.0	0.08107942260582657
Negative	68.0	0.10925210453569889
Negative	68.0	0.10290405875318409
Negative	69.0	0.1147812100346474
Negative	69.0	0.13072582553414738
Negative	70.0	0.08380689182976152
Negative	71.0	0.07054098103852834
Negative	71.0	0.13049156826866024
Negative	71.0	0.06327674858381643
Negative	72.0	0.1344529521815917
Negative	72.0	0.1079543713165228
Negative	72.0	0.07013203181764659
Negative	74.0	0.1489126783083467
Negative	75.0	0.043956394800368476
Negative	76.0	0.09954136505257338
Negative	76.0	0.07704813334652606
Negative	76.0	0.10569503878736321
Negative	77.0	0.06006456648602205
Negative	77.0	0.08521105020361788
Negative	79.0	0.06632851962657536
