# Supplementary material for: Tract-specific statistics based on diffusion-weighted probabilistic tractography
Source: Commun Biol. 2022 Feb 17;5:138. doi: 10.1038/s42003-022-03073-w (PMC8854429; doi:10.1038/s42003-022-03073-w)
Supplement: Supplementary file 5 — Supplementary Data 2 [file 42003_2022_3073_MOESM5_ESM.zip › data/scatter_Age_dPMC_R_gwfa_vPMC_L_gwfa_rft.csv]

Direction	Age	TSA
Negative	18.0	0.22928862699440547
Negative	18.0	0.18537719255047186
Negative	18.0	0.1590327327804906
Negative	18.0	0.22810269785778864
Negative	18.0	0.1875725739768573
Negative	18.0	0.12138348338859421
Negative	19.0	0.13838435390165874
Negative	20.0	0.20910137998206274
Negative	20.0	0.22744323845420564
Negative	20.0	0.18486265625272477
Negative	20.0	0.1501775048673153
Negative	20.0	0.13880458261285508
Negative	21.0	0.2525624483823776
Negative	21.0	0.19294167629310063
Negative	21.0	0.23828634193965367
Negative	21.0	0.22914870189768927
Negative	21.0	0.1184470048174262
Negative	21.0	0.20293900530253137
Negative	22.0	0.2172246394412858
Negative	23.0	0.18723922914692334
Negative	23.0	0.1933431061250823
Negative	23.0	0.21578234327690943
Negative	24.0	0.14714499722634042
Negative	24.0	0.20061090907880239
Negative	24.0	0.27163636471543995
Negative	25.0	0.24341845299516404
Negative	26.0	0.20304488284247263
Negative	26.0	0.23291264474391937
Negative	26.0	0.24431608085121428
Negative	27.0	0.1842850377517087
Negative	28.0	0.10956139756100518
Negative	30.0	0.19726707573447907
Negative	30.0	0.12652677191155298
Negative	31.0	0.1786610633134842
Negative	33.0	0.13686397618481091
Negative	33.0	0.14561476611665317
Negative	35.0	0.15293134323188237
Negative	36.0	0.1247054258627551
Negative	36.0	0.13389310466923884
Negative	37.0	0.16256158373185567
Negative	41.0	0.16420385188290051
Negative	41.0	0.20313968190125056
Negative	41.0	0.21473515831998416
Negative	42.0	0.15103172936609813
Negative	42.0	0.19806848679270064
Negative	42.0	0.23116895982197352
Negative	42.0	0.18730722899947846
Negative	43.0	0.08030465418206793
Negative	44.0	0.17195659982306616
Negative	44.0	0.17494041525891849
Negative	45.0	0.22132268388356482
Negative	47.0	0.1282191654401166
Negative	47.0	0.16001905500888824
Negative	47.0	0.18172842477049148
Negative	48.0	0.21571635135582515
Negative	48.0	0.1789357332246644
Negative	49.0	0.16795437250818526
Negative	49.0	0.2090329064854554
Negative	49.0	0.174068100218262
Negative	49.0	0.1452322088714157
Negative	49.0	0.17809262871742249
Negative	50.0	0.05236874261338796
Negative	50.0	0.17841517286641256
Negative	51.0	0.24068397283554077
Negative	51.0	0.22503356795225823
Negative	51.0	0.15814926155975886
Negative	53.0	0.21729004862053053
Negative	53.0	0.16152481202568328
Negative	54.0	0.15969662261860712
Negative	54.0	0.09270686676193561
Negative	54.0	0.13349915801414422
Negative	55.0	0.160828952810594
Negative	56.0	0.1482179622564997
Negative	56.0	0.27532487149749485
Negative	57.0	0.08250554158751454
Negative	57.0	0.18578972933547838
Negative	57.0	0.18176139944366046
Negative	57.0	0.16129531817776815
Negative	57.0	0.14381854262735164
Negative	58.0	0.21113894347633635
Negative	58.0	0.19434141793421336
Negative	59.0	0.14436065512044088
Negative	59.0	0.1564211504799979
Negative	60.0	0.21363187261990138
Negative	60.0	0.22663299845797674
Negative	60.0	0.1385243306202548
Negative	61.0	0.13943780080548354
Negative	61.0	0.10587344425065177
Negative	61.0	0.22687522215502604
Negative	62.0	0.22384640680892126
Negative	62.0	0.17042961876307214
Negative	62.0	0.1643493106322629
Negative	63.0	0.21858695362295424
Negative	65.0	0.14898560036505973
Negative	65.0	0.2152789490563529
Negative	66.0	0.16769326850771904
Negative	66.0	0.11203492033694472
Negative	66.0	0.08135442063212395
Negative	66.0	0.17215887882879802
Negative	67.0	0.18608433114630835
Negative	68.0	0.060551872360520065
Negative	68.0	0.13016061644468988
Negative	68.0	0.0911219363499965
Negative	68.0	0.11830268853477069
Negative	69.0	0.12851476962012903
Negative	69.0	0.1336313204041549
Negative	70.0	0.12117332752261843
Negative	71.0	0.14692456594535283
Negative	71.0	0.20448414981365204
Negative	71.0	0.10713864796395813
Negative	72.0	0.1714478928063597
Negative	72.0	0.18293024759207452
Negative	72.0	0.13451820558735303
Negative	74.0	0.21563955609287536
Negative	75.0	0.09794702274458748
Negative	76.0	0.1722103006073407
Negative	76.0	0.08946123506341662
Negative	76.0	0.23893079587391444
Negative	77.0	0.06614079379609653
Negative	77.0	0.18290594592690468
Negative	79.0	0.0793899449386767
