# Supplementary material for: Tract-specific statistics based on diffusion-weighted probabilistic tractography
Source: Commun Biol. 2022 Feb 17;5:138. doi: 10.1038/s42003-022-03073-w (PMC8854429; doi:10.1038/s42003-022-03073-w)
Supplement: Supplementary file 5 — Supplementary Data 2 [file 42003_2022_3073_MOESM5_ESM.zip › data/scatter_Age_IPL_L_gwfa_dPMC_L_gwfa_rft.csv]

Direction	Age	TSA
Positive	18.0	0.03981896862387657
Positive	18.0	0.048711186895767845
Positive	18.0	0.0046155146167924
Positive	18.0	0.010112534587581953
Positive	18.0	0.05911147594451904
Positive	18.0	0.04160528630018234
Positive	19.0	0.034049024184544883
Positive	20.0	0.005796120502054691
Positive	20.0	0.04890546451012293
Positive	20.0	0.030783200326065224
Positive	20.0	0.009965297145148119
Positive	20.0	0.03723940625786781
Positive	21.0	0.03802576785286268
Positive	21.0	0.06681456416845322
Positive	21.0	0.035734650368491806
Positive	21.0	0.04249600569407145
Positive	21.0	0.08508343001206715
Positive	21.0	0.05092479412754377
Positive	22.0	0.023701390872399013
Positive	23.0	0.020303542104860146
Positive	23.0	0.0037131252902327105
Positive	23.0	0.03660563565790653
Positive	24.0	0.0878361240029335
Positive	24.0	0.005597824230790138
Positive	24.0	-0.012144748742381731
Positive	25.0	-0.019881038616100948
Positive	26.0	-0.015635420568287373
Positive	26.0	0.00767332916924109
Positive	26.0	0.07004695634047191
Positive	27.0	0.06544978295763333
Positive	28.0	0.043017346411943436
Positive	30.0	0.08202023307482402
Positive	30.0	0.07633539289236069
Positive	31.0	0.012674552419715232
Positive	33.0	0.01479044696316123
Positive	33.0	0.036275199304024376
Positive	35.0	0.06363092362880707
Positive	36.0	0.12086739391088486
Positive	36.0	0.03411521390080452
Positive	37.0	0.11899525423844655
Positive	41.0	0.0470344622929891
Positive	41.0	0.08519047995408376
Positive	41.0	0.044323659191528954
Positive	42.0	0.06314798817038536
Positive	42.0	0.0032603148526201644
Positive	42.0	-0.004348335632433494
Positive	42.0	0.0799059917529424
Positive	43.0	0.019708887363473575
Positive	44.0	0.014638199160496393
Positive	44.0	0.06182761862874031
Positive	45.0	0.00711389413724343
Positive	47.0	-0.005155645388488968
Positive	47.0	0.04261227076252302
Positive	47.0	0.021907969067494076
Positive	48.0	0.07113827019929886
Positive	48.0	0.07849719872077306
Positive	49.0	0.04300182685256004
Positive	49.0	0.06487208977341652
Positive	49.0	0.052708011120557785
Positive	49.0	0.02748536318540573
Positive	49.0	0.014236004712680975
Positive	50.0	0.04395065580805143
Positive	50.0	0.1050514429807663
Positive	51.0	0.06813203791777293
Positive	51.0	0.03475861127177874
Positive	51.0	0.01518430778135856
Positive	53.0	0.04210421877602736
Positive	53.0	0.056367905189593635
Positive	54.0	0.01621087547391653
Positive	54.0	0.10110100855429967
Positive	54.0	0.08814561367034912
Positive	55.0	0.046962627520163856
Positive	56.0	0.04664586732784907
Positive	56.0	0.0481107197701931
Positive	57.0	0.036498062312603
Positive	57.0	0.01952055562287569
Positive	57.0	-0.002486772097957631
Positive	57.0	0.042063284665346146
Positive	57.0	0.07976993421713512
Positive	58.0	0.053480442613363266
Positive	58.0	0.05067281424999237
Positive	59.0	0.0980128397544225
Positive	59.0	0.095531831185023
Positive	60.0	0.007980231661349535
Positive	60.0	0.04953657339016596
Positive	60.0	0.06194148833552996
Positive	61.0	0.049974292516708374
Positive	61.0	0.010695448766152063
Positive	61.0	0.02969589519004027
Positive	62.0	0.12920200328032175
Positive	62.0	0.08688919246196747
Positive	62.0	0.02029254660010338
Positive	63.0	0.035270947962999344
Positive	65.0	0.13600489993890127
Positive	65.0	0.0593035618464152
Positive	66.0	0.05164439479509989
Positive	66.0	0.07758915921052296
Positive	66.0	0.0641543169816335
Positive	66.0	0.10646361112594604
Positive	67.0	0.020848569149772327
Positive	68.0	0.15551993747552237
Positive	68.0	0.08105802536010742
Positive	68.0	0.06767168641090393
Positive	68.0	0.09359842042128245
Positive	69.0	0.07170577843983968
Positive	69.0	0.05997831622759501
Positive	70.0	0.04143371184666952
Positive	71.0	0.07068335389097531
Positive	71.0	0.035110183681050934
Positive	71.0	0.09497169901927312
Positive	72.0	0.09860403090715408
Positive	72.0	0.11677298943201701
Positive	72.0	0.07111662129561107
Positive	74.0	0.05086628720164299
Positive	75.0	0.048943119744459786
Positive	76.0	0.055884797126054764
Positive	76.0	0.02526847335199515
Positive	76.0	0.04387360438704491
Positive	77.0	0.049767181277275085
Positive	77.0	0.03024472917119662
Positive	79.0	0.10452218353748322
Negative	18.0	0.05905065623422464
Negative	18.0	0.14773703118165335
Negative	18.0	0.07248358118037383
Negative	18.0	0.004507028264924884
Negative	18.0	0.06119678604106108
Negative	18.0	0.04123261229445537
Negative	19.0	0.13562138751149178
Negative	20.0	0.07080427308877309
Negative	20.0	0.00586562758932511
Negative	20.0	0.05954317251841227
Negative	20.0	0.10293118469417095
Negative	20.0	0.006929644228269656
Negative	21.0	-0.005630666700502236
Negative	21.0	0.13172498469551405
Negative	21.0	-0.0018156167740623157
Negative	21.0	0.12210343405604362
Negative	21.0	0.00382695517813166
Negative	21.0	0.040976996067911386
Negative	22.0	0.04310052221020063
Negative	23.0	0.040114170871675014
Negative	23.0	0.06059914703170458
Negative	23.0	0.07433122893174489
Negative	24.0	0.003629074664786458
Negative	24.0	0.03077084058895707
Negative	24.0	-0.020364631733779486
Negative	25.0	0.08623462294538815
Negative	26.0	-0.024501455947756767
Negative	26.0	0.13335120305418968
Negative	26.0	0.014919988190134367
Negative	27.0	-0.008624593736991907
Negative	28.0	-0.018817629665136337
Negative	30.0	0.12921078006426492
Negative	30.0	-0.007652439953138431
Negative	31.0	0.0018988320177110534
Negative	33.0	-0.004028150166656512
Negative	33.0	0.03400361894940337
Negative	35.0	0.025017835355053347
Negative	36.0	-0.0018187116753930848
Negative	36.0	0.07811427488923073
Negative	37.0	0.06801953415075938
Negative	41.0	-0.0425201595450441
Negative	41.0	0.029686216187352937
Negative	41.0	0.021086047325904172
Negative	42.0	-0.0014861170202493668
Negative	42.0	0.01597380207385868
Negative	42.0	0.1446334421634674
Negative	42.0	0.03267394922052821
Negative	43.0	0.0376970978298535
Negative	44.0	0.022055319510400295
Negative	44.0	0.016060732227439683
Negative	45.0	0.03300097449876679
Negative	47.0	-0.038030955009162426
Negative	47.0	0.04249122987190882
Negative	47.0	-0.0018884140687684219
Negative	48.0	0.04718396378060182
Negative	48.0	0.013047508167801425
Negative	49.0	-0.013850862625986338
Negative	49.0	0.017357036160926025
Negative	49.0	0.03856663530071577
Negative	49.0	0.10393144190311432
Negative	49.0	0.017338204197585583
Negative	50.0	-0.02451736278211077
Negative	50.0	0.056946978283425174
Negative	51.0	0.09817378595471382
Negative	51.0	0.010851552166665593
Negative	51.0	-0.03425573759401838
Negative	53.0	0.09692078083753586
Negative	53.0	-0.0052010757887425525
Negative	54.0	0.0031483912995706
Negative	54.0	0.036396793089807034
Negative	54.0	-0.01989841057608525
Negative	55.0	0.029420302249491215
Negative	56.0	-0.03250254690647125
Negative	56.0	0.047611322874824204
Negative	57.0	-0.0010721017024479806
Negative	57.0	-0.026575719161580007
Negative	57.0	0.00023585286301871142
Negative	57.0	-0.018240960547700524
Negative	57.0	0.02509938149402539
Negative	58.0	-0.000695704792936643
Negative	58.0	-0.01369152901073297
Negative	59.0	-0.027143420341114204
Negative	59.0	0.06671784507731597
Negative	60.0	0.06364802271127701
Negative	60.0	-0.02324551980321606
Negative	60.0	-0.005538632860407233
Negative	61.0	-0.005106096029824887
Negative	61.0	-0.03636001065994302
Negative	61.0	0.011257268682432672
Negative	62.0	0.08062893400589626
Negative	62.0	-0.02988398284651339
Negative	62.0	-0.06422825281818707
Negative	63.0	-0.03351113231231769
Negative	65.0	0.05037715813765923
Negative	65.0	0.028397398709785193
Negative	66.0	0.008145601721480489
Negative	66.0	0.00867214378862021
Negative	66.0	-0.03393363549063603
Negative	66.0	0.10864207148551941
Negative	67.0	-0.044211345414320626
Negative	68.0	0.013211520461481996
Negative	68.0	-0.014330943503106633
Negative	68.0	0.10009355843067169
Negative	68.0	0.034795684119065605
Negative	69.0	0.03863722256695231
Negative	69.0	0.04668928519822657
Negative	70.0	-0.010942165080147484
Negative	71.0	-0.0551167872423927
Negative	71.0	0.020407792335997026
Negative	71.0	0.0006978458889837688
Negative	72.0	0.07587199533979098
Negative	72.0	0.056838548431793846
Negative	72.0	-0.017348557555427153
Negative	74.0	0.03879026292512814
Negative	75.0	-0.017768275574781
Negative	76.0	-0.0243249349296093
Negative	76.0	0.004554443798648815
Negative	76.0	0.015177718053261438
Negative	77.0	-0.009826397416569913
Negative	77.0	0.014414537542810043
Negative	79.0	-0.01841665819908182
