# Supplementary material for: Tract-specific statistics based on diffusion-weighted probabilistic tractography
Source: Commun Biol. 2022 Feb 17;5:138. doi: 10.1038/s42003-022-03073-w (PMC8854429; doi:10.1038/s42003-022-03073-w)
Supplement: Supplementary file 5 — Supplementary Data 2 [file 42003_2022_3073_MOESM5_ESM.zip › data/scatter_Age_IPL_L_gwfa_dPMC_R_gwfa_rft.csv]

Direction	Age	TSA
Negative	18.0	0.23309711976484818
Negative	18.0	0.2046897164122625
Negative	18.0	0.19007579304955222
Negative	18.0	0.23031480474905533
Negative	18.0	0.2128649353981018
Negative	18.0	0.1340464170683514
Negative	19.0	0.16671597280285574
Negative	20.0	0.21283817697655072
Negative	20.0	0.2516025372526862
Negative	20.0	0.2142341353676536
Negative	20.0	0.14603894000703638
Negative	20.0	0.15263999863104386
Negative	21.0	0.28416971184990625
Negative	21.0	0.18260635300116104
Negative	21.0	0.24105572700500488
Negative	21.0	0.2780022065747868
Negative	21.0	0.12238499928604472
Negative	21.0	0.20064660906791687
Negative	22.0	0.21627586809071628
Negative	23.0	0.17355585640127008
Negative	23.0	0.22318184104832736
Negative	23.0	0.254682718352838
Negative	24.0	0.1615468426184221
Negative	24.0	0.19924152981151233
Negative	24.0	0.2756046002561396
Negative	25.0	0.27563961256634106
Negative	26.0	0.2400121580470692
Negative	26.0	0.2318407500332052
Negative	26.0	0.24510201811790466
Negative	27.0	0.1784192743626508
Negative	28.0	0.1050198030742732
Negative	30.0	0.19679117473688992
Negative	30.0	0.15049688585779883
Negative	31.0	0.20961879871108316
Negative	33.0	0.1637878648259423
Negative	33.0	0.16966539892283353
Negative	35.0	0.15137304026972165
Negative	36.0	0.13044234432957388
Negative	36.0	0.12560823966156354
Negative	37.0	0.17885542186823758
Negative	41.0	0.185788094997406
Negative	41.0	0.20426929538900201
Negative	41.0	0.21868995373899286
Negative	42.0	0.19166360930962997
Negative	42.0	0.21016202054240488
Negative	42.0	0.2604964876716787
Negative	42.0	0.19236066937446594
Negative	43.0	0.1192583827809854
Negative	44.0	0.16615412722934375
Negative	44.0	0.16165996546095068
Negative	45.0	0.2756401408802379
Negative	47.0	0.18416314775293524
Negative	47.0	0.19023600220680237
Negative	47.0	0.21941755441102115
Negative	48.0	0.2442520409822464
Negative	48.0	0.19181984798474747
Negative	49.0	0.17844417826695877
Negative	49.0	0.23202027786861767
Negative	49.0	0.17644794962622903
Negative	49.0	0.13154504990035837
Negative	49.0	0.19203491102565418
Negative	50.0	0.05787133882668885
Negative	50.0	0.19643299823457544
Negative	51.0	0.2332196127284657
Negative	51.0	0.2460519021207636
Negative	51.0	0.17060985754836688
Negative	53.0	0.19235787879336963
Negative	53.0	0.16867123273285953
Negative	54.0	0.1580479754643007
Negative	54.0	0.09241188114339655
Negative	54.0	0.14146626808426596
Negative	55.0	0.17551296001130884
Negative	56.0	0.1534271944652904
Negative	56.0	0.3097984546964819
Negative	57.0	0.10569340261546048
Negative	57.0	0.21750195459886032
Negative	57.0	0.17993121661923148
Negative	57.0	0.1504573408852924
Negative	57.0	0.12797403132373636
Negative	58.0	0.22533991797403854
Negative	58.0	0.23336112634702164
Negative	59.0	0.15229790793223816
Negative	59.0	0.18111102757128802
Negative	60.0	0.23957678404721347
Negative	60.0	0.2771382914348082
Negative	60.0	0.13971440358595413
Negative	61.0	0.12627127698876642
Negative	61.0	0.11482644893906334
Negative	61.0	0.2352001043883237
Negative	62.0	0.2509258145635778
Negative	62.0	0.17383810742334885
Negative	62.0	0.17544395137916913
Negative	63.0	0.2376798310063102
Negative	65.0	0.16023183410817926
Negative	65.0	0.22860644486817447
Negative	66.0	0.18188800324093213
Negative	66.0	0.14907803318717264
Negative	66.0	0.10825516486709769
Negative	66.0	0.1807658848437396
Negative	67.0	0.1877284442836588
Negative	68.0	0.057719161225990814
Negative	68.0	0.14717248217626053
Negative	68.0	0.09721903977068988
Negative	68.0	0.13875281810760498
Negative	69.0	0.14564638246189465
Negative	69.0	0.14113683050329034
Negative	70.0	0.11640507660128853
Negative	71.0	0.17783788659355856
Negative	71.0	0.24412421882152557
Negative	71.0	0.09730597856369885
Negative	72.0	0.17818712917241183
Negative	72.0	0.18677314844998447
Negative	72.0	0.16674562272700397
Negative	74.0	0.23016012798656116
Negative	75.0	0.09702855687249791
Negative	76.0	0.16482398997653613
Negative	76.0	0.10149141976779158
Negative	76.0	0.2482114854184064
Negative	77.0	0.06887944076548923
Negative	77.0	0.18166116150942715
Negative	79.0	0.07561219111084938
