# Supplementary material for: Tract-specific statistics based on diffusion-weighted probabilistic tractography
Source: Commun Biol. 2022 Feb 17;5:138. doi: 10.1038/s42003-022-03073-w (PMC8854429; doi:10.1038/s42003-022-03073-w)
Supplement: Supplementary file 5 — Supplementary Data 2 [file 42003_2022_3073_MOESM5_ESM.zip › data/scatter_Age_IPL_L_gwfa_vPMC_R_gwfa_rft.csv]

Direction	Age	TSA
Negative	18.0	0.2683478146791458
Negative	18.0	0.2076292708516121
Negative	18.0	0.16383740678429604
Negative	18.0	0.26141635701060295
Negative	18.0	0.22431863471865654
Negative	18.0	0.10552220791578293
Negative	19.0	0.12121345289051533
Negative	20.0	0.22656957060098648
Negative	20.0	0.2835092842578888
Negative	20.0	0.2380826137959957
Negative	20.0	0.07666784897446632
Negative	20.0	0.09823730029165745
Negative	21.0	0.3141617476940155
Negative	21.0	0.1985355019569397
Negative	21.0	0.2441505864262581
Negative	21.0	0.3503420352935791
Negative	21.0	0.0669972999021411
Negative	21.0	0.20446011051535606
Negative	22.0	0.20313648506999016
Negative	23.0	0.13024641200900078
Negative	23.0	0.22891853004693985
Negative	23.0	0.3484705686569214
Negative	24.0	0.14117009192705154
Negative	24.0	0.20703307539224625
Negative	24.0	0.2850210964679718
Negative	25.0	0.26137324422597885
Negative	26.0	0.22763383388519287
Negative	26.0	0.2374778389930725
Negative	26.0	0.2592028118669987
Negative	27.0	0.1494033820927143
Negative	28.0	0.06931410636752844
Negative	30.0	0.15476007014513016
Negative	30.0	0.1584293656051159
Negative	31.0	0.24066341668367386
Negative	33.0	0.17735136300325394
Negative	33.0	0.17265842482447624
Negative	35.0	0.1142811868339777
Negative	36.0	0.08542668540030718
Negative	36.0	0.0835407916456461
Negative	37.0	0.23036443069577217
Negative	41.0	0.15280789509415627
Negative	41.0	0.2238440066576004
Negative	41.0	0.23753622174263
Negative	42.0	0.18674708530306816
Negative	42.0	0.25543013215065
Negative	42.0	0.2736242637038231
Negative	42.0	0.25138355791568756
Negative	43.0	0.09424179792404175
Negative	44.0	0.172445647418499
Negative	44.0	0.15134895592927933
Negative	45.0	0.2391887530684471
Negative	47.0	0.1805269792675972
Negative	47.0	0.14230035059154034
Negative	47.0	0.22530295327305794
Negative	48.0	0.21582675352692604
Negative	48.0	0.16569892317056656
Negative	49.0	0.20070011913776398
Negative	49.0	0.25964565947651863
Negative	49.0	0.12074947729706764
Negative	49.0	0.06697782129049301
Negative	49.0	0.23799819499254227
Negative	50.0	0.017327592708170414
Negative	50.0	0.18806303292512894
Negative	51.0	0.21027447655797005
Negative	51.0	0.23679987713694572
Negative	51.0	0.14281299337744713
Negative	53.0	0.15008848533034325
Negative	53.0	0.14982303604483604
Negative	54.0	0.14193525165319443
Negative	54.0	0.06167615298181772
Negative	54.0	0.12449927255511284
Negative	55.0	0.23181161656975746
Negative	56.0	0.18318138271570206
Negative	56.0	0.31894277036190033
Negative	57.0	0.0829672534018755
Negative	57.0	0.18639292567968369
Negative	57.0	0.1750141866505146
Negative	57.0	0.14207267947494984
Negative	57.0	0.08898268267512321
Negative	58.0	0.2471102923154831
Negative	58.0	0.26337000727653503
Negative	59.0	0.10080432333052158
Negative	59.0	0.17036425322294235
Negative	60.0	0.2757028043270111
Negative	60.0	0.3060551658272743
Negative	60.0	0.08277706801891327
Negative	61.0	0.07041991502046585
Negative	61.0	0.15997815132141113
Negative	61.0	0.2573101744055748
Negative	62.0	0.238909550011158
Negative	62.0	0.16903039067983627
Negative	62.0	0.14006219059228897
Negative	63.0	0.24121061712503433
Negative	65.0	0.1092119887471199
Negative	65.0	0.24380480125546455
Negative	66.0	0.1406465843319893
Negative	66.0	0.11803429946303368
Negative	66.0	0.10487106442451477
Negative	66.0	0.18749438226222992
Negative	67.0	0.15873809158802032
Negative	68.0	0.011455527506768703
Negative	68.0	0.1649961806833744
Negative	68.0	0.06880413461476564
Negative	68.0	0.11915444396436214
Negative	69.0	0.12062055990099907
Negative	69.0	0.1513938009738922
Negative	70.0	0.10402395203709602
Negative	71.0	0.1362664084881544
Negative	71.0	0.25216183066368103
Negative	71.0	0.06972094718366861
Negative	72.0	0.16714467480778694
Negative	72.0	0.2562810257077217
Negative	72.0	0.19151004031300545
Negative	74.0	0.23124828562140465
Negative	75.0	0.15802309662103653
Negative	76.0	0.11798467300832272
Negative	76.0	0.04039562167599797
Negative	76.0	0.23107324913144112
Negative	77.0	0.027776489034295082
Negative	77.0	0.1434128824621439
Negative	79.0	0.058865468949079514
