# Supplementary material for: Tract-specific statistics based on diffusion-weighted probabilistic tractography
Source: Commun Biol. 2022 Feb 17;5:138. doi: 10.1038/s42003-022-03073-w (PMC8854429; doi:10.1038/s42003-022-03073-w)
Supplement: Supplementary file 5 — Supplementary Data 2 [file 42003_2022_3073_MOESM5_ESM.zip › data/scatter_Age_IPL_R_gwfa_dPMC_L_gwfa_rft.csv]

Direction	Age	TSA
Positive	18.0	-0.024350561559773408
Positive	18.0	-0.0073332896885963585
Positive	18.0	0.05889605197052543
Positive	18.0	0.008230794180865185
Positive	18.0	0.06229492606451878
Positive	18.0	0.011493839739929311
Positive	19.0	0.0522700439278896
Positive	20.0	0.006225533281954436
Positive	20.0	0.01697799778328492
Positive	20.0	0.004182658941807369
Positive	20.0	0.022756492898154717
Positive	20.0	0.011505399006777085
Positive	21.0	-0.00262042542006104
Positive	21.0	0.04207093114606463
Positive	21.0	0.043027376469511255
Positive	21.0	0.04459648221158064
Positive	21.0	0.05671119453528753
Positive	21.0	0.05850899477417652
Positive	22.0	0.020864705276415825
Positive	23.0	-0.006132895753790553
Positive	23.0	0.046626805900954284
Positive	23.0	0.03182565109231151
Positive	24.0	0.03394948730531793
Positive	24.0	0.010430168503752122
Positive	24.0	-0.004804984084330499
Positive	25.0	0.04469655165806986
Positive	26.0	0.02410727868286463
Positive	26.0	0.03651419668816603
Positive	26.0	0.08356511707489307
Positive	27.0	0.03905579899079525
Positive	28.0	0.06587506060560162
Positive	30.0	0.08242039840955001
Positive	30.0	0.03882441103744965
Positive	31.0	0.013040391804399686
Positive	33.0	0.015534916601609439
Positive	33.0	0.03626469953003554
Positive	35.0	0.04772819236565668
Positive	36.0	0.0869463010547826
Positive	36.0	0.05957065687443201
Positive	37.0	0.07386509372064701
Positive	41.0	0.04230948806238862
Positive	41.0	0.045519497961952135
Positive	41.0	0.04751688027038024
Positive	42.0	0.042066924524708435
Positive	42.0	-0.028521249428964578
Positive	42.0	0.012612857542430552
Positive	42.0	0.04419840610801028
Positive	43.0	0.09564282458562118
Positive	44.0	0.0017407030010452638
Positive	44.0	0.0647425209530271
Positive	45.0	0.014004998500100695
Positive	47.0	0.051514139076551564
Positive	47.0	0.046931309840426996
Positive	47.0	-0.0025923983373034457
Positive	48.0	0.050504771911968976
Positive	48.0	0.06587669726174611
Positive	49.0	0.02221085073856207
Positive	49.0	0.037777257026531376
Positive	49.0	0.046678264446270004
Positive	49.0	0.060268682356064134
Positive	49.0	0.0470881094941153
Positive	50.0	0.03364216000325261
Positive	50.0	0.055770798228107966
Positive	51.0	0.09002224986369793
Positive	51.0	0.0022072690413691676
Positive	51.0	0.053188021724613815
Positive	53.0	0.04116820186698952
Positive	53.0	0.026278241850937214
Positive	54.0	0.046147061178299524
Positive	54.0	0.08934555790172173
Positive	54.0	0.016909176770311136
Positive	55.0	0.030377845638073407
Positive	56.0	0.0494451024569571
Positive	56.0	0.067909315873224
Positive	57.0	0.0847426478106242
Positive	57.0	0.0006878868891642644
Positive	57.0	0.03943986263878357
Positive	57.0	0.06920978426933289
Positive	57.0	0.06281981387963662
Positive	58.0	0.027538953050120305
Positive	58.0	0.04659514927054541
Positive	59.0	0.06194630566124733
Positive	59.0	0.08833918620187503
Positive	60.0	0.03542651515454054
Positive	60.0	0.05735287591456794
Positive	60.0	0.05089988688436838
Positive	61.0	0.03635923800846705
Positive	61.0	0.011604657683234949
Positive	61.0	0.07545407976095493
Positive	62.0	0.0553029107932861
Positive	62.0	0.07945418214568725
Positive	62.0	0.0418829084094166
Positive	63.0	0.066821088298009
Positive	65.0	0.06428643538115117
Positive	65.0	0.05771119677676605
Positive	66.0	-0.011118777955953892
Positive	66.0	0.06138302347300431
Positive	66.0	0.07155717264574307
Positive	66.0	0.06629677553876089
Positive	67.0	0.049067845568060875
Positive	68.0	0.08320914552761959
Positive	68.0	0.07854661202201477
Positive	68.0	0.06054086637987684
Positive	68.0	0.07372081709595826
Positive	69.0	0.07076138315292504
Positive	69.0	0.05567202623933554
Positive	70.0	0.054278226354374334
Positive	71.0	0.03995381091842249
Positive	71.0	0.03852881089999126
Positive	71.0	0.1007495867804839
Positive	72.0	0.07188202913563985
Positive	72.0	0.05663130539827622
Positive	72.0	0.06542679080023216
Positive	74.0	0.09386719920887397
Positive	75.0	0.042899164801033646
Positive	76.0	0.0868828001503761
Positive	76.0	0.08897353737400128
Positive	76.0	0.09108421922876285
Positive	77.0	0.06988934212579177
Positive	77.0	0.07801653960576424
Positive	79.0	0.07802134465712768
Negative	18.0	0.19618841260671616
Negative	18.0	0.15605488626493347
Negative	18.0	0.16623628263672194
Negative	18.0	0.15757929161190987
Negative	18.0	0.16649663862254885
Negative	18.0	0.1144561609511988
Negative	19.0	0.1590831677118937
Negative	20.0	0.18147030389971203
Negative	20.0	0.1966785134540664
Negative	20.0	0.2068020428220431
Negative	20.0	0.1525252809127172
Negative	20.0	0.12833983290733564
Negative	21.0	0.20688636476794878
Negative	21.0	0.16557354066107008
Negative	21.0	0.14687669525543848
Negative	21.0	0.22865548895465004
Negative	21.0	0.13196382423241934
Negative	21.0	0.18140761968162325
Negative	22.0	0.18484735902812746
Negative	23.0	0.12535885172999567
Negative	23.0	0.17524008618460762
Negative	23.0	0.19299340579244825
Negative	24.0	0.12765861302614212
Negative	24.0	0.1701944735315111
Negative	24.0	0.18884945453868973
Negative	25.0	0.1895296855105294
Negative	26.0	0.17826543738030726
Negative	26.0	0.20440453125370872
Negative	26.0	0.15782366703367895
Negative	27.0	0.15415351341168085
Negative	28.0	0.09865591882003678
Negative	30.0	0.1778834578063753
Negative	30.0	0.10329286547170745
Negative	31.0	0.17028073635366228
Negative	33.0	0.12697136557350555
Negative	33.0	0.18573518262969124
Negative	35.0	0.13548305868688557
Negative	36.0	0.10776493847758199
Negative	36.0	0.1503986558980412
Negative	37.0	0.1512213655643993
Negative	41.0	0.12132239170993368
Negative	41.0	0.14118779636919498
Negative	41.0	0.16496245314677557
Negative	42.0	0.1481605221827825
Negative	42.0	0.14880885804692903
Negative	42.0	0.2001394728819529
Negative	42.0	0.18188719699780145
Negative	43.0	0.1444888785481453
Negative	44.0	0.14654388195938534
Negative	44.0	0.1253604320809245
Negative	45.0	0.193770591997438
Negative	47.0	0.11504944703645176
Negative	47.0	0.15516703658633763
Negative	47.0	0.20170706510543823
Negative	48.0	0.20704114851024416
Negative	48.0	0.15542676465378868
Negative	49.0	0.13884615235858494
Negative	49.0	0.15276945056393743
Negative	49.0	0.12102173407846648
Negative	49.0	0.16404028485218683
Negative	49.0	0.12988243458999527
Negative	50.0	0.06656897916562027
Negative	50.0	0.17067593253321117
Negative	51.0	0.182040360238817
Negative	51.0	0.15830107705874574
Negative	51.0	0.13728026073012087
Negative	53.0	0.16502593209346136
Negative	53.0	0.1201433751007749
Negative	54.0	0.12374941404494974
Negative	54.0	0.1083306260406971
Negative	54.0	0.12667497751277146
Negative	55.0	0.13298892809285057
Negative	56.0	0.10257038282644418
Negative	56.0	0.203556001600292
Negative	57.0	0.07710383894542854
Negative	57.0	0.15256089924110305
Negative	57.0	0.15208734033836258
Negative	57.0	0.11021429768556522
Negative	57.0	0.1034058152904941
Negative	58.0	0.17174018008841407
Negative	58.0	0.15420388006087807
Negative	59.0	0.11988808197848913
Negative	59.0	0.14412353850073284
Negative	60.0	0.1813334185216162
Negative	60.0	0.18733604014333752
Negative	60.0	0.12836380722001195
Negative	61.0	0.1314366716477606
Negative	61.0	0.11959442661868201
Negative	61.0	0.1674412170218097
Negative	62.0	0.20942108001973894
Negative	62.0	0.12433898645556635
Negative	62.0	0.11812202316812342
Negative	63.0	0.15546503942459822
Negative	65.0	0.14227981948190266
Negative	65.0	0.17534691943890518
Negative	66.0	0.14731097138590282
Negative	66.0	0.14567016892962986
Negative	66.0	0.08773102797567844
Negative	66.0	0.15726200491189957
Negative	67.0	0.14497186647107205
Negative	68.0	0.07031298353750673
Negative	68.0	0.11200891621410847
Negative	68.0	0.11726828167835872
Negative	68.0	0.12326535168621275
Negative	69.0	0.12933337181392643
Negative	69.0	0.14070058945152494
Negative	70.0	0.10075378024743663
Negative	71.0	0.10628308614508973
Negative	71.0	0.17442472775777182
Negative	71.0	0.07198226658834352
Negative	72.0	0.1559560638335016
Negative	72.0	0.13331710340248215
Negative	72.0	0.11497240725697742
Negative	74.0	0.1826039238108529
Negative	75.0	0.0774235191444556
Negative	76.0	0.12202124858999418
Negative	76.0	0.09144778363406658
Negative	76.0	0.1525321632830633
Negative	77.0	0.06875963064117564
Negative	77.0	0.11299539021112853
Negative	79.0	0.08783407592111164
