# Supplementary material for: Tract-specific statistics based on diffusion-weighted probabilistic tractography
Source: Commun Biol. 2022 Feb 17;5:138. doi: 10.1038/s42003-022-03073-w (PMC8854429; doi:10.1038/s42003-022-03073-w)
Supplement: Supplementary file 5 — Supplementary Data 2 [file 42003_2022_3073_MOESM5_ESM.zip › data/scatter_Age_IPL_R_gwfa_dPMC_R_gwfa_rft.csv]

Direction	Age	TSA
Positive	18.0	-0.016431212525016496
Positive	18.0	-0.014293168671429157
Positive	18.0	0.013177776734145092
Positive	18.0	-0.020002923264395837
Positive	18.0	0.019209627793835744
Positive	18.0	0.013813594638902162
Positive	19.0	-0.000786935378398214
Positive	20.0	-0.014049433903502566
Positive	20.0	0.002720183044272874
Positive	20.0	-0.018157562041389092
Positive	20.0	-0.019746344536542892
Positive	20.0	-0.01728565914423338
Positive	21.0	-0.03058437879995576
Positive	21.0	0.008908145370826657
Positive	21.0	0.005281566484232566
Positive	21.0	0.0016193620062300137
Positive	21.0	0.012190732572759901
Positive	21.0	0.03689438280915575
Positive	22.0	-0.026053616577493294
Positive	23.0	-0.03440074249270505
Positive	23.0	-0.002205380321746426
Positive	23.0	0.017264129681279883
Positive	24.0	-0.0057674848940223455
Positive	24.0	-0.04395590735865491
Positive	24.0	-0.016884641721844673
Positive	25.0	-0.011281839106231928
Positive	26.0	-0.0014372620997684343
Positive	26.0	0.00401978292835078
Positive	26.0	0.008006726358351963
Positive	27.0	0.03458998192633901
Positive	28.0	-0.014128257587019886
Positive	30.0	0.03947252128273249
Positive	30.0	-0.04030033107846975
Positive	31.0	-0.030061269665436288
Positive	33.0	-0.008057308907154948
Positive	33.0	-0.023589789301955273
Positive	35.0	0.009561033163793451
Positive	36.0	0.026695022226444313
Positive	36.0	-0.004191209417643092
Positive	37.0	0.049076045131576915
Positive	41.0	0.011994106977778887
Positive	41.0	0.007559706456959248
Positive	41.0	0.0446923944566931
Positive	42.0	0.005586525691407067
Positive	42.0	-0.021354037544889643
Positive	42.0	0.00974226456933788
Positive	42.0	-0.008853659047287823
Positive	43.0	0.04556965049622314
Positive	44.0	-0.026710479879901477
Positive	44.0	0.007960027549415827
Positive	45.0	-0.016288897610658232
Positive	47.0	0.024244535015895963
Positive	47.0	0.0060034200349556545
Positive	47.0	-0.0031817328168212305
Positive	48.0	0.005934457758225368
Positive	48.0	0.03521084891690407
Positive	49.0	0.0011436771435130919
Positive	49.0	-0.00942240995937027
Positive	49.0	-0.0012203323172538408
Positive	49.0	0.027636827851113464
Positive	49.0	0.03728818008676171
Positive	50.0	0.004950487686853323
Positive	50.0	-0.00021994180445160185
Positive	51.0	0.021572810190264136
Positive	51.0	-0.04608673326271985
Positive	51.0	0.02285643664488037
Positive	53.0	0.023307822212310775
Positive	53.0	-0.005129619501531124
Positive	54.0	0.02569912783136325
Positive	54.0	0.05067152197339705
Positive	54.0	-0.009068988130560942
Positive	55.0	0.028133120354531065
Positive	56.0	-0.004642273898103407
Positive	56.0	0.032224319875240326
Positive	57.0	0.05004669040707605
Positive	57.0	-0.03199527708680502
Positive	57.0	-0.012203115903373276
Positive	57.0	0.025791244880695428
Positive	57.0	0.03585563590084868
Positive	58.0	0.014714467281010002
Positive	58.0	0.0200150757778569
Positive	59.0	0.034559020047059415
Positive	59.0	0.0517578444310597
Positive	60.0	0.002369958125720067
Positive	60.0	0.012579675190084214
Positive	60.0	0.03378669046131628
Positive	61.0	-0.002630335544901235
Positive	61.0	-0.01344221893564931
Positive	61.0	0.017369643851582493
Positive	62.0	0.027853768959175795
Positive	62.0	0.038036350960153086
Positive	62.0	-0.010274975693651609
Positive	63.0	-0.010099219690476145
Positive	65.0	0.021968591708822975
Positive	65.0	0.03247574788942335
Positive	66.0	-0.05228824115225247
Positive	66.0	-0.0036443384098155157
Positive	66.0	0.051797410140612295
Positive	66.0	0.03487607344452824
Positive	67.0	-0.003561715794993298
Positive	68.0	0.05025105484362159
Positive	68.0	0.043697110443775146
Positive	68.0	0.012959211648974036
Positive	68.0	0.03229879554627197
Positive	69.0	0.03544993338768369
Positive	69.0	0.004557281740874585
Positive	70.0	0.02468607627919742
Positive	71.0	-0.0013362810547862733
Positive	71.0	0.018025666708126664
Positive	71.0	0.04046600524868284
Positive	72.0	0.03373920435218939
Positive	72.0	0.03503076486023409
Positive	72.0	0.06277407865439143
Positive	74.0	0.051574409706518054
Positive	75.0	0.04113211146821933
Positive	76.0	0.03635048663376698
Positive	76.0	0.048805325117427856
Positive	76.0	0.03223909394416426
Positive	77.0	0.07444793810801846
Positive	77.0	0.021271497684730484
Positive	79.0	0.055380857948746
