# Supplementary material for: Tract-specific statistics based on diffusion-weighted probabilistic tractography
Source: Commun Biol. 2022 Feb 17;5:138. doi: 10.1038/s42003-022-03073-w (PMC8854429; doi:10.1038/s42003-022-03073-w)
Supplement: Supplementary file 5 — Supplementary Data 2 [file 42003_2022_3073_MOESM5_ESM.zip › data/scatter_Age_IPL_R_gwfa_IPS_R_gwfa_rft.csv]

Direction	Age	TSA
Positive	18.0	-0.004254492931067944
Positive	18.0	0.048983282099167504
Positive	18.0	0.13061116884152094
Positive	18.0	0.10737872868776321
Positive	18.0	0.043486434345444046
Positive	18.0	0.0601113997399807
Positive	19.0	0.06958513955275218
Positive	20.0	0.0324640820423762
Positive	20.0	0.006828397822876771
Positive	20.0	0.06681634734074275
Positive	20.0	0.10632044573624928
Positive	20.0	0.13968386749426523
Positive	21.0	0.10073762387037277
Positive	21.0	0.0832402432958285
Positive	21.0	0.08732446283102036
Positive	21.0	0.14012130349874496
Positive	21.0	0.14832431574662527
Positive	21.0	-0.0018085997726302594
Positive	22.0	0.024454784269134205
Positive	23.0	0.09455844759941101
Positive	23.0	0.07515994956096013
Positive	23.0	0.09691013147433598
Positive	24.0	0.06189490730563799
Positive	24.0	0.04976954062779745
Positive	24.0	0.05283465733130773
Positive	25.0	0.1554516702890396
Positive	26.0	0.08234807103872299
Positive	26.0	0.08906926463047664
Positive	26.0	0.0542475072046121
Positive	27.0	0.027586729847826064
Positive	28.0	0.09115076313416164
Positive	30.0	0.02243480769296487
Positive	30.0	0.08186724533637364
Positive	31.0	0.08318320165077846
Positive	33.0	0.06404838462670644
Positive	33.0	0.11456942309935887
Positive	35.0	0.047437998155752815
Positive	36.0	0.08818408350149791
Positive	36.0	0.07422492653131485
Positive	37.0	0.03853583956758181
Positive	41.0	0.06691085298856099
Positive	41.0	0.037736124669512115
Positive	41.0	0.06682814036806424
Positive	42.0	0.0674654630323251
Positive	42.0	0.04158845109244188
Positive	42.0	0.08459328363339107
Positive	42.0	0.11215279748042424
Positive	43.0	0.06504997238516808
Positive	44.0	0.14893196523189545
Positive	44.0	0.01639002064863841
Positive	45.0	0.17351588110129038
Positive	47.0	0.09388246138890584
Positive	47.0	0.10988809168338776
Positive	47.0	0.0751764935751756
Positive	48.0	0.032875433564186096
Positive	48.0	0.06472260504961014
Positive	49.0	0.09234899282455444
Positive	49.0	0.08325209468603134
Positive	49.0	0.08966043591499329
Positive	49.0	0.08732256293296814
Positive	49.0	0.08313882350921631
Positive	50.0	0.040012034277121224
Positive	50.0	0.15469426910082498
Positive	51.0	0.07802533606688182
Positive	51.0	0.002304748729026566
Positive	51.0	0.13904276490211487
Positive	53.0	0.008004218572750688
Positive	53.0	0.10565462708473206
Positive	54.0	0.10770143071810405
Positive	54.0	0.11830618977546692
Positive	54.0	0.11176457752784093
Positive	55.0	0.11877520630757014
Positive	56.0	-0.0006440758394698302
Positive	56.0	0.0906301202873389
Positive	57.0	0.17172876000404358
Positive	57.0	0.07773069789012273
Positive	57.0	0.10005232195059459
Positive	57.0	0.17022819817066193
Positive	57.0	0.059289307643969856
Positive	58.0	0.058503432820240654
Positive	58.0	0.10592103501160939
Positive	59.0	0.027942911411325138
Positive	59.0	0.11213473478953044
Positive	60.0	0.12792196373144785
Positive	60.0	0.12071581433216731
Positive	60.0	0.1093182663122813
Positive	61.0	0.1389524588982264
Positive	61.0	0.010673236334696412
Positive	61.0	0.05518570045630137
Positive	62.0	0.09995213896036148
Positive	62.0	0.09443666785955429
Positive	62.0	-0.0014847663551336154
Positive	63.0	0.12348166108131409
Positive	65.0	0.11171601464351018
Positive	65.0	0.10830522080262502
Positive	66.0	0.14796061317125955
Positive	66.0	0.041299875204761825
Positive	66.0	0.12896220634380975
Positive	66.0	0.05470338463783264
Positive	67.0	0.11580928415060043
Positive	68.0	0.1690667817989985
Positive	68.0	0.10318940629561742
Positive	68.0	0.1400354007879893
Positive	68.0	0.02219325800736745
Positive	69.0	0.10224717110395432
Positive	69.0	0.0849871759613355
Positive	70.0	0.11464045196771622
Positive	71.0	0.1489924192428589
Positive	71.0	0.1170430729786555
Positive	71.0	0.03308292354146639
Positive	72.0	0.06377828866243362
Positive	72.0	0.11073227226734161
Positive	72.0	0.07468642542759578
Positive	74.0	0.13099957257509232
Positive	75.0	0.12229782591263454
Positive	76.0	0.09647342065970103
Positive	76.0	0.15212289988994598
Positive	76.0	0.08132136675218742
Positive	77.0	0.10731548070907593
Positive	77.0	0.11770544449488322
Positive	79.0	0.10823333263397217
