# Supplementary material for: Tract-specific statistics based on diffusion-weighted probabilistic tractography
Source: Commun Biol. 2022 Feb 17;5:138. doi: 10.1038/s42003-022-03073-w (PMC8854429; doi:10.1038/s42003-022-03073-w)
Supplement: Supplementary file 5 — Supplementary Data 2 [file 42003_2022_3073_MOESM5_ESM.zip › data/scatter_Age_IPL_R_gwfa_vPMC_L_gwfa_rft.csv]

Direction	Age	TSA
Positive	18.0	-0.01684173367296656
Positive	18.0	-0.007455529308774405
Positive	18.0	0.04969770461320877
Positive	18.0	-0.01283068758332067
Positive	18.0	0.058025316438741155
Positive	18.0	-0.0009355188036958376
Positive	19.0	0.046962637868192464
Positive	20.0	-0.014177660380179683
Positive	20.0	0.013027563794619508
Positive	20.0	0.011269091162830591
Positive	20.0	0.016305869962606166
Positive	20.0	0.007885547303077247
Positive	21.0	-0.020193778909742832
Positive	21.0	0.032081485506043665
Positive	21.0	0.03726598723248268
Positive	21.0	0.04243642774720987
Positive	21.0	0.045309283253219396
Positive	21.0	0.04634724578095807
Positive	22.0	0.01922661282070395
Positive	23.0	-0.006858511310484674
Positive	23.0	0.047046824617104396
Positive	23.0	0.02865451227666603
Positive	24.0	0.01987311483632463
Positive	24.0	0.006918332229057948
Positive	24.0	-0.002507718292892807
Positive	25.0	0.03081607107176549
Positive	26.0	0.015485571283433173
Positive	26.0	0.025233242195099592
Positive	26.0	0.07439011107716295
Positive	27.0	0.02221752227180534
Positive	28.0	0.05253143494741784
Positive	30.0	0.06045886791414685
Positive	30.0	0.014921625869141685
Positive	31.0	0.011740184518405132
Positive	33.0	0.017833963786769245
Positive	33.0	0.020620002501851156
Positive	35.0	0.037547029761804476
Positive	36.0	0.05943372725515575
Positive	36.0	0.0465147941140458
Positive	37.0	0.07391191563672489
Positive	41.0	0.03768309862870309
Positive	41.0	0.029077273974609043
Positive	41.0	0.05093537229630682
Positive	42.0	0.02470439900126722
Positive	42.0	-0.03742474224418402
Positive	42.0	0.006624145717877481
Positive	42.0	0.037472608499228954
Positive	43.0	0.08459399764736493
Positive	44.0	-0.002820435600976149
Positive	44.0	0.05387758763713969
Positive	45.0	0.0003959203863309489
Positive	47.0	0.050190320445431605
Positive	47.0	0.022758518656094868
Positive	47.0	0.000658880856563984
Positive	48.0	0.03709902340132329
Positive	48.0	0.0638967796177086
Positive	49.0	0.0099919769499037
Positive	49.0	0.031064721186541848
Positive	49.0	0.03208217894037565
Positive	49.0	0.049534001698096596
Positive	49.0	0.04198758728388283
Positive	50.0	0.025313472864026052
Positive	50.0	0.046266760470138654
Positive	51.0	0.06664720508787367
Positive	51.0	0.020687546975548483
Positive	51.0	0.01628118298119969
Positive	53.0	0.02160410914156172
Positive	53.0	0.0031479629946665633
Positive	54.0	0.026386973997836724
Positive	54.0	0.06497796210977766
Positive	54.0	0.0009051363772919609
Positive	55.0	0.03179254817465941
Positive	56.0	0.03276690635700814
Positive	56.0	0.03611790632001228
Positive	57.0	0.08408204548888737
Positive	57.0	-0.009334105998277664
Positive	57.0	0.03195847405327691
Positive	57.0	0.059603425156739026
Positive	57.0	0.062107122192780174
Positive	58.0	0.015096079635744294
Positive	58.0	0.02923399328978525
Positive	59.0	0.04742679362081819
Positive	59.0	0.07053971601029237
Positive	60.0	0.02253294549882412
Positive	60.0	0.049244370518459216
Positive	60.0	0.04935780260711908
Positive	61.0	0.024601561858111784
Positive	61.0	-0.0004902761429548264
Positive	61.0	0.056448151253991656
Positive	62.0	0.05803095590737131
Positive	62.0	0.06959736036757629
Positive	62.0	0.036973528977897435
Positive	63.0	0.0559514318075445
Positive	65.0	0.05434187211924129
Positive	65.0	0.05777069884869787
Positive	66.0	-0.023290268042021327
Positive	66.0	0.038721631488038435
Positive	66.0	0.0546577014029026
Positive	66.0	0.06468956462211078
Positive	67.0	0.048564857699804835
Positive	68.0	0.07828972819778654
Positive	68.0	0.0762683753338125
Positive	68.0	0.04590207951453825
Positive	68.0	0.0547519756688012
Positive	69.0	0.06372579062978427
Positive	69.0	0.047347397129568786
Positive	70.0	0.052023529592487544
Positive	71.0	0.025593476835638285
Positive	71.0	0.028508905321359634
Positive	71.0	0.0828945381152961
Positive	72.0	0.06357456329796049
Positive	72.0	0.04651713711306608
Positive	72.0	0.04412104210091962
Positive	74.0	0.08477242808375093
Positive	75.0	0.03404345823865798
Positive	76.0	0.08100611095627148
Positive	76.0	0.07139490668972333
Positive	76.0	0.0839270448519124
Positive	77.0	0.06650233786139223
Positive	77.0	0.056705947344501816
Positive	79.0	0.07963994600706631
Negative	18.0	0.2882734313607216
Negative	18.0	0.22601579129695892
Negative	18.0	0.2020428441464901
Negative	18.0	0.24443503841757774
Negative	18.0	0.24163749814033508
Negative	18.0	0.11666595749557018
Negative	19.0	0.15718212351202965
Negative	20.0	0.2262548729777336
Negative	20.0	0.28286246210336685
Negative	20.0	0.25225231423974037
Negative	20.0	0.11541806533932686
Negative	20.0	0.15157607570290565
Negative	21.0	0.30132389068603516
Negative	21.0	0.20863710716366768
Negative	21.0	0.265241876244545
Negative	21.0	0.3450091555714607
Negative	21.0	0.09823407605290413
Negative	21.0	0.2220587581396103
Negative	22.0	0.22779498249292374
Negative	23.0	0.1570420116186142
Negative	23.0	0.25961829721927643
Negative	23.0	0.35243896394968033
Negative	24.0	0.15158474072813988
Negative	24.0	0.21966037154197693
Negative	24.0	0.3008881285786629
Negative	25.0	0.27729329466819763
Negative	26.0	0.250275444239378
Negative	26.0	0.25176505744457245
Negative	26.0	0.26828300952911377
Negative	27.0	0.1762653850018978
Negative	28.0	0.09893941879272461
Negative	30.0	0.17641210556030273
Negative	30.0	0.17993467673659325
Negative	31.0	0.2681410536170006
Negative	33.0	0.18338092789053917
Negative	33.0	0.19130037352442741
Negative	35.0	0.1414693184196949
Negative	36.0	0.10956991836428642
Negative	36.0	0.09557217359542847
Negative	37.0	0.23071906343102455
Negative	41.0	0.16994808986783028
Negative	41.0	0.2380729280412197
Negative	41.0	0.2613985016942024
Negative	42.0	0.21194616705179214
Negative	42.0	0.26173947751522064
Negative	42.0	0.2855772450566292
Negative	42.0	0.25575436651706696
Negative	43.0	0.1233974676579237
Negative	44.0	0.19230133295059204
Negative	44.0	0.16818483918905258
Negative	45.0	0.2657586522400379
Negative	47.0	0.20417707040905952
Negative	47.0	0.16691270470619202
Negative	47.0	0.2435908243060112
Negative	48.0	0.2480517402291298
Negative	48.0	0.18098635226488113
Negative	49.0	0.21263424679636955
Negative	49.0	0.2602652758359909
Negative	49.0	0.14364920184016228
Negative	49.0	0.08473215810954571
Negative	49.0	0.23233694955706596
Negative	50.0	0.02592411730438471
Negative	50.0	0.21704676002264023
Negative	51.0	0.2675788477063179
Negative	51.0	0.26550859212875366
Negative	51.0	0.15657736361026764
Negative	53.0	0.1808876059949398
Negative	53.0	0.16030936688184738
Negative	54.0	0.15469493344426155
Negative	54.0	0.0824954379349947
Negative	54.0	0.1394798681139946
Negative	55.0	0.22792987897992134
Negative	56.0	0.19691503047943115
Negative	56.0	0.3428342267870903
Negative	57.0	0.1011128481477499
Negative	57.0	0.21122710406780243
Negative	57.0	0.19851065427064896
Negative	57.0	0.14831428974866867
Negative	57.0	0.11019129492342472
Negative	58.0	0.27526162564754486
Negative	58.0	0.2815433368086815
Negative	59.0	0.1398827750235796
Negative	59.0	0.2011980265378952
Negative	60.0	0.2711203768849373
Negative	60.0	0.30589595437049866
Negative	60.0	0.12300030700862408
Negative	61.0	0.09867561049759388
Negative	61.0	0.17279835790395737
Negative	61.0	0.2930518910288811
Negative	62.0	0.2647124119102955
Negative	62.0	0.18342332169413567
Negative	62.0	0.16251644864678383
Negative	63.0	0.27830473333597183
Negative	65.0	0.1442829631268978
Negative	65.0	0.2782280147075653
Negative	66.0	0.18144266679883003
Negative	66.0	0.13897749409079552
Negative	66.0	0.13049989193677902
Negative	66.0	0.20431818813085556
Negative	67.0	0.187629122287035
Negative	68.0	0.029068981762975454
Negative	68.0	0.1708332523703575
Negative	68.0	0.08325010538101196
Negative	68.0	0.13591976277530193
Negative	69.0	0.12816281989216805
Negative	69.0	0.15572969615459442
Negative	70.0	0.11832461878657341
Negative	71.0	0.16854755952954292
Negative	71.0	0.28251731395721436
Negative	71.0	0.09218815714120865
Negative	72.0	0.17891984432935715
Negative	72.0	0.2361082322895527
Negative	72.0	0.20625197142362595
Negative	74.0	0.2578096315264702
Negative	75.0	0.13828253000974655
Negative	76.0	0.15720102936029434
Negative	76.0	0.051787964068353176
Negative	76.0	0.26689764112234116
Negative	77.0	0.035306235775351524
Negative	77.0	0.16512736678123474
Negative	79.0	0.0778455063700676
