# Supplementary material for: Tract-specific statistics based on diffusion-weighted probabilistic tractography
Source: Commun Biol. 2022 Feb 17;5:138. doi: 10.1038/s42003-022-03073-w (PMC8854429; doi:10.1038/s42003-022-03073-w)
Supplement: Supplementary file 5 — Supplementary Data 2 [file 42003_2022_3073_MOESM5_ESM.zip › data/scatter_Age_IPL_R_gwfa_vPMC_R_gwfa_rft.csv]

Direction	Age	TSA
Positive	18.0	-0.026955496435138313
Positive	18.0	-0.010602492005670105
Positive	18.0	0.024283815979618917
Positive	18.0	0.006105311511253769
Positive	18.0	0.0677723078565164
Positive	18.0	0.023600368421863426
Positive	19.0	0.048565303568135605
Positive	20.0	0.009488131015876372
Positive	20.0	-0.0017731407318602908
Positive	20.0	-0.01851658747446808
Positive	20.0	0.001977653253230859
Positive	20.0	-0.013093493275598368
Positive	21.0	-0.02445150547745553
Positive	21.0	0.02349846240857997
Positive	21.0	0.0119970482919598
Positive	21.0	0.025801556481217795
Positive	21.0	0.026660937155115375
Positive	21.0	0.037616235288706695
Positive	22.0	0.0033072722647127443
Positive	23.0	-0.009065366074950858
Positive	23.0	0.027409878163863057
Positive	23.0	0.013517685675072822
Positive	24.0	0.012516594692980025
Positive	24.0	-0.02983020389960571
Positive	24.0	-0.01954176918264817
Positive	25.0	0.020848574074493212
Positive	26.0	-0.008040855892679909
Positive	26.0	0.016567482994022695
Positive	26.0	0.05660110932182182
Positive	27.0	0.012159796135330742
Positive	28.0	0.040531597565859556
Positive	30.0	0.06379268521612341
Positive	30.0	0.017986470071429558
Positive	31.0	0.008069827358915725
Positive	33.0	-0.01258345041424036
Positive	33.0	0.02974665640133687
Positive	35.0	0.025075257872231305
Positive	36.0	0.05516919260844588
Positive	36.0	0.05358631612563675
Positive	37.0	0.06547603011131287
Positive	41.0	0.01581790118308907
Positive	41.0	0.05507892150093208
Positive	41.0	0.049887843768705024
Positive	42.0	0.03963575761934573
Positive	42.0	-0.03675232455134392
Positive	42.0	-0.0005688740109855479
Positive	42.0	0.019464406872760843
Positive	43.0	0.07382570071653886
Positive	44.0	-0.029093606122346086
Positive	44.0	0.047387411182915624
Positive	45.0	-0.005826689429919828
Positive	47.0	0.030731475721536713
Positive	47.0	0.03278881582346829
Positive	47.0	-0.008818490197882056
Positive	48.0	0.02710400130176409
Positive	48.0	0.04932099043137648
Positive	49.0	0.008141606665131721
Positive	49.0	0.012434100139547478
Positive	49.0	0.021513217414559967
Positive	49.0	0.05419339442794973
Positive	49.0	0.020619737746363335
Positive	50.0	0.022915811272634364
Positive	50.0	0.040373641658913
Positive	51.0	0.06707463989203627
Positive	51.0	-0.011871609709818255
Positive	51.0	0.018152668648822742
Positive	53.0	0.013832017948681658
Positive	53.0	0.023637601735324344
Positive	54.0	0.02981140500527214
Positive	54.0	0.06646988777951761
Positive	54.0	0.009192069484428926
Positive	55.0	0.013110995292663574
Positive	56.0	0.029392613098025322
Positive	56.0	0.054940580475059425
Positive	57.0	0.07042394578456879
Positive	57.0	-0.014419026842171495
Positive	57.0	0.019540861164304344
Positive	57.0	0.04006886338307099
Positive	57.0	0.040400061587041076
Positive	58.0	0.012249245668168773
Positive	58.0	0.017658623147078535
Positive	59.0	0.04498797824436968
Positive	59.0	0.06521644646471197
Positive	60.0	0.018525215701877394
Positive	60.0	0.03578066834333268
Positive	60.0	0.021207183853469112
Positive	61.0	0.023201844771392643
Positive	61.0	-0.015792879529974678
Positive	61.0	0.05718516033481468
Positive	62.0	0.04476072878407484
Positive	62.0	0.06363315023058518
Positive	62.0	0.021463709079067816
Positive	63.0	0.05317132208834995
Positive	65.0	0.050514610833488405
Positive	65.0	0.03904274614019827
Positive	66.0	-0.03922351478302682
Positive	66.0	0.035144571849906985
Positive	66.0	0.0514527993615378
Positive	66.0	0.044433864087543705
Positive	67.0	0.04532795843922279
Positive	68.0	0.07775518179617145
Positive	68.0	0.051811450330371205
Positive	68.0	0.03728750389365649
Positive	68.0	0.05165221084925262
Positive	69.0	0.055513426661491394
Positive	69.0	0.038086979036134755
Positive	70.0	0.030986957082694225
Positive	71.0	0.037657993083650414
Positive	71.0	0.025061684914610603
Positive	71.0	0.08168098161166365
Positive	72.0	0.05089679072526368
Positive	72.0	0.037891939959742806
Positive	72.0	0.0618961996991526
Positive	74.0	0.05329786969179457
Positive	75.0	0.01940526080910455
Positive	76.0	0.0546876730566675
Positive	76.0	0.07195202820003033
Positive	76.0	0.05391815423288129
Positive	77.0	0.054234240622132675
Positive	77.0	0.06954280693422664
Positive	79.0	0.07492727396840398
