# Supplementary material for: Tract-specific statistics based on diffusion-weighted probabilistic tractography
Source: Commun Biol. 2022 Feb 17;5:138. doi: 10.1038/s42003-022-03073-w (PMC8854429; doi:10.1038/s42003-022-03073-w)
Supplement: Supplementary file 5 — Supplementary Data 2 [file 42003_2022_3073_MOESM5_ESM.zip › data/scatter_Age_IPS_L_gwfa_dPMC_L_gwfa_rft.csv]

Direction	Age	TSA
Positive	18.0	0.07169722467660904
Positive	18.0	0.07719087302684784
Positive	18.0	0.04562991037964821
Positive	18.0	0.046435040235519406
Positive	18.0	0.06351544857025146
Positive	18.0	0.0952110692858696
Positive	19.0	0.09384185075759888
Positive	20.0	0.02153974249958992
Positive	20.0	0.08521465361118316
Positive	20.0	0.05899875089526176
Positive	20.0	0.030771897360682487
Positive	20.0	0.095403553545475
Positive	21.0	0.06751297861337661
Positive	21.0	0.07886740714311599
Positive	21.0	0.07052765414118767
Positive	21.0	0.03739715740084648
Positive	21.0	0.13465237617492676
Positive	21.0	0.046328019350767136
Positive	22.0	0.04446917288005352
Positive	23.0	0.04933751448988914
Positive	23.0	-0.015553976967930793
Positive	23.0	0.0804855115711689
Positive	24.0	0.11129922270774842
Positive	24.0	0.014910595957189798
Positive	24.0	0.010799178946763277
Positive	25.0	0.018382193893194197
Positive	26.0	-0.005043848603963852
Positive	26.0	0.001225523086031899
Positive	26.0	0.09848623871803283
Positive	27.0	0.07790148332715034
Positive	28.0	0.07875279411673546
Positive	30.0	0.09910256266593934
Positive	30.0	0.1321212902665138
Positive	31.0	0.02215225175023079
Positive	33.0	0.03364410735666752
Positive	33.0	0.12157918661832809
Positive	35.0	0.07494956105947495
Positive	36.0	0.15498126149177552
Positive	36.0	0.09472726732492447
Positive	37.0	0.13321985453367233
Positive	41.0	0.06978403776884079
Positive	41.0	0.13228116035461426
Positive	41.0	0.09362663328647614
Positive	42.0	0.09465454816818238
Positive	42.0	0.01519546564668417
Positive	42.0	-0.009848048351705075
Positive	42.0	0.12136184126138687
Positive	43.0	0.03386518657207489
Positive	44.0	0.03904593549668789
Positive	44.0	0.05890623331069946
Positive	45.0	0.03321624882519245
Positive	47.0	0.04721983447670937
Positive	47.0	0.10052434951066971
Positive	47.0	0.047516530752182005
Positive	48.0	0.11128541156649589
Positive	48.0	0.12742052227258682
Positive	49.0	0.0708147183060646
Positive	49.0	0.06566457152366638
Positive	49.0	0.11470408737659454
Positive	49.0	0.03304205611348152
Positive	49.0	0.06807219386100768
Positive	50.0	0.0859075054526329
Positive	50.0	0.15611400902271272
Positive	51.0	0.11200533360242844
Positive	51.0	0.07099348157644272
Positive	51.0	0.07311259731650352
Positive	53.0	0.07387294098734856
Positive	53.0	0.09376401156187057
Positive	54.0	0.044347742944955824
Positive	54.0	0.1528557986021042
Positive	54.0	0.1652947336435318
Positive	55.0	0.0667560376226902
Positive	56.0	0.11966733038425445
Positive	56.0	0.06271876543760299
Positive	57.0	0.0536656528711319
Positive	57.0	0.07408175468444825
Positive	57.0	-0.0013351177796721459
Positive	57.0	0.057468657940626146
Positive	57.0	0.10027537941932678
Positive	58.0	0.08267283588647842
Positive	58.0	0.053638716042041776
Positive	59.0	0.15857204496860505
Positive	59.0	0.12177759408950806
Positive	60.0	0.06561841666698456
Positive	60.0	0.08383956849575043
Positive	60.0	0.0899506613612175
Positive	61.0	0.051092444360256194
Positive	61.0	0.03700556783005595
Positive	61.0	0.06225451231002808
Positive	62.0	0.08432670086622238
Positive	62.0	0.13237968236207961
Positive	62.0	0.04121727719902992
Positive	63.0	0.019549181498587132
Positive	65.0	0.12044064849615096
Positive	65.0	0.09393054693937301
Positive	66.0	0.09901137501001359
Positive	66.0	0.1274824023246765
Positive	66.0	0.11714002788066864
Positive	66.0	0.13801104724407195
Positive	67.0	0.0526618130505085
Positive	68.0	0.20014542937278748
Positive	68.0	0.11551879495382308
Positive	68.0	0.10952735990285874
Positive	68.0	0.10564031898975372
Positive	69.0	0.12751211524009703
Positive	69.0	0.08530227839946747
Positive	70.0	0.06147988401353359
Positive	71.0	0.10547650679945945
Positive	71.0	0.07025738656520844
Positive	71.0	0.16089546382427217
Positive	72.0	0.11952158957719802
Positive	72.0	0.1370999351143837
Positive	72.0	0.13619076907634736
Positive	74.0	0.12788692265748977
Positive	75.0	0.12863668501377107
Positive	76.0	0.04888521283864975
Positive	76.0	0.07698929682374
Positive	76.0	0.06439879909157753
Positive	77.0	0.09325064048171043
Positive	77.0	0.06336071342229843
Positive	79.0	0.10945059359073639
Negative	18.0	0.0447732787579298
Negative	18.0	0.1344096753746271
Negative	18.0	0.013516867416910827
Negative	18.0	-0.010239157127216458
Negative	18.0	0.06651076022535563
Negative	18.0	0.010403030028101057
Negative	19.0	0.044554241467267275
Negative	20.0	0.07548694219440222
Negative	20.0	0.043811889830976725
Negative	20.0	0.05060113500803709
Negative	20.0	0.1278607938438654
Negative	20.0	0.0018127728399122134
Negative	21.0	-0.004582151595968753
Negative	21.0	0.1222624871879816
Negative	21.0	-0.012870498234406114
Negative	21.0	0.09801574237644672
Negative	21.0	0.025903500616550446
Negative	21.0	0.02384643629193306
Negative	22.0	0.039111994206905365
Negative	23.0	0.04263496771454811
Negative	23.0	0.012648652322241105
Negative	23.0	0.03461052197962999
Negative	24.0	0.011259654071182013
Negative	24.0	0.04534011660143733
Negative	24.0	0.03965458273887634
Negative	25.0	0.05298503860831261
Negative	26.0	-0.006242836476303637
Negative	26.0	0.09967861697077751
Negative	26.0	0.007200069259852171
Negative	27.0	0.02022123383358121
Negative	28.0	-0.04605927411466837
Negative	30.0	0.07584760338068008
Negative	30.0	0.04776188312098384
Negative	31.0	0.021561304572969675
Negative	33.0	-0.012588494806550443
Negative	33.0	0.032666378654539585
Negative	35.0	-0.007033297893940471
Negative	36.0	-0.030789952259510756
Negative	36.0	0.07638674788177013
Negative	37.0	0.025055184727534652
Negative	41.0	-0.016087474214145914
Negative	41.0	0.004201484000077471
Negative	41.0	0.035178805235773325
Negative	42.0	0.015234698075801134
Negative	42.0	0.030697707552462816
Negative	42.0	0.12471656128764153
Negative	42.0	0.04215315543115139
Negative	43.0	0.050625190138816833
Negative	44.0	0.06388617679476738
Negative	44.0	0.029275050852447748
Negative	45.0	0.057562313973903656
Negative	47.0	-0.03536633448675275
Negative	47.0	0.05148290190845728
Negative	47.0	0.02962865075096488
Negative	48.0	0.07824359834194183
Negative	48.0	0.032213328871876
Negative	49.0	0.020126100396737456
Negative	49.0	-0.0023543788556708023
Negative	49.0	0.02029829751700163
Negative	49.0	0.12775448895990849
Negative	49.0	-0.0059631397016346455
Negative	50.0	-0.027377197984606028
Negative	50.0	0.044988288544118404
Negative	51.0	0.036765350960195065
Negative	51.0	0.000543361184099922
Negative	51.0	0.007239640690386295
Negative	53.0	0.08561043627560139
Negative	53.0	0.003966353251598775
Negative	54.0	-0.0021543976617977023
Negative	54.0	-0.01354173687286675
Negative	54.0	-0.01421596691943705
Negative	55.0	0.04140811786055565
Negative	56.0	-0.020183325745165348
Negative	56.0	0.03070389712229371
Negative	57.0	0.00605858834751416
Negative	57.0	0.002449069666909054
Negative	57.0	-0.01987554575316608
Negative	57.0	0.017332194140180945
Negative	57.0	5.353806773200631e-05
Negative	58.0	0.07099959161132574
Negative	58.0	0.009615745395421982
Negative	59.0	0.004428134823683649
Negative	59.0	0.06391965504735708
Negative	60.0	0.078352564945817
Negative	60.0	-0.006621025444474071
Negative	60.0	0.022873755544424057
Negative	61.0	0.00407640085904859
Negative	61.0	0.019797643646597862
Negative	61.0	0.012788501684553921
Negative	62.0	0.06334294844418764
Negative	62.0	-0.008856906206347048
Negative	62.0	-0.011592837516218424
Negative	63.0	-0.016332880593836308
Negative	65.0	0.060605935752391815
Negative	65.0	0.012959305779077113
Negative	66.0	0.01136741612572223
Negative	66.0	0.022072521038353443
Negative	66.0	0.002991035427839961
Negative	66.0	0.06898457929491997
Negative	67.0	-0.016817311057820916
Negative	68.0	0.017139207338914275
Negative	68.0	-0.020277832867577672
Negative	68.0	0.0886760875582695
Negative	68.0	0.027162731625139713
Negative	69.0	0.021200648043304682
Negative	69.0	0.061648993752896786
Negative	70.0	-0.022196638863533735
Negative	71.0	-0.013289880997035652
Negative	71.0	0.011588101624511182
Negative	71.0	-0.01894415752030909
Negative	72.0	0.03537407610565424
Negative	72.0	0.019701982964761555
Negative	72.0	-0.015429146122187376
Negative	74.0	0.055019530933350325
Negative	75.0	-0.013915518065914512
Negative	76.0	0.01730744680389762
Negative	76.0	-0.01623093127273023
Negative	76.0	-0.028644907753914595
Negative	77.0	0.00830829975893721
Negative	77.0	-0.022686853539198637
Negative	79.0	0.031361020635813475
