# Supplementary material for: Tract-specific statistics based on diffusion-weighted probabilistic tractography
Source: Commun Biol. 2022 Feb 17;5:138. doi: 10.1038/s42003-022-03073-w (PMC8854429; doi:10.1038/s42003-022-03073-w)
Supplement: Supplementary file 5 — Supplementary Data 2 [file 42003_2022_3073_MOESM5_ESM.zip › data/scatter_Age_IPS_L_gwfa_dPMC_R_gwfa_rft.csv]

Direction	Age	TSA
Positive	18.0	0.0736036691814661
Positive	18.0	0.06895171571522951
Positive	18.0	0.04121952783316374
Positive	18.0	0.027163364924490452
Positive	18.0	0.030696469824761152
Positive	18.0	0.09776027873158455
Positive	19.0	0.08441966958343983
Positive	20.0	0.014144136919640005
Positive	20.0	0.07023264095187187
Positive	20.0	0.030752256512641907
Positive	20.0	0.016462979663629085
Positive	20.0	0.07421706803143024
Positive	21.0	0.04836590541526675
Positive	21.0	0.05176629405468702
Positive	21.0	0.05702449008822441
Positive	21.0	0.02229353121947497
Positive	21.0	0.09386611729860306
Positive	21.0	0.05851907189935446
Positive	22.0	0.0257810692419298
Positive	23.0	0.013557624886743724
Positive	23.0	-0.012444061751011759
Positive	23.0	0.08351530507206917
Positive	24.0	0.08540348894894123
Positive	24.0	0.009744774550199509
Positive	24.0	0.006544679985381663
Positive	25.0	-0.012393994722515345
Positive	26.0	-0.0029989799222676083
Positive	26.0	0.001888321727165021
Positive	26.0	0.05753571726381779
Positive	27.0	0.04290054738521576
Positive	28.0	0.06282638385891914
Positive	30.0	0.10249079763889313
Positive	30.0	0.1066886018961668
Positive	31.0	0.012874198000645265
Positive	33.0	0.020647915778681636
Positive	33.0	0.11591521836817265
Positive	35.0	0.054128021001815796
Positive	36.0	0.13464547134935856
Positive	36.0	0.08230644278228283
Positive	37.0	0.11851443164050579
Positive	41.0	0.07799879275262356
Positive	41.0	0.13518237508833408
Positive	41.0	0.0832656305283308
Positive	42.0	0.08641237951815128
Positive	42.0	-0.009413047577254474
Positive	42.0	-0.03498996439157054
Positive	42.0	0.0821253601461649
Positive	43.0	0.01476508760242723
Positive	44.0	0.005499497754499316
Positive	44.0	0.007573000650154427
Positive	45.0	0.007978627982083708
Positive	47.0	0.046233514323830605
Positive	47.0	0.061084337532520294
Positive	47.0	0.03735274774953723
Positive	48.0	0.06662159273400903
Positive	48.0	0.11394493095576763
Positive	49.0	0.0341701740399003
Positive	49.0	0.049503033980727196
Positive	49.0	0.09337393194437027
Positive	49.0	0.04925858695060015
Positive	49.0	0.06231105327606201
Positive	50.0	0.0713333897292614
Positive	50.0	0.13145840540528297
Positive	51.0	0.08410977106541395
Positive	51.0	0.06746493466198444
Positive	51.0	0.0918720681220293
Positive	53.0	0.059588465839624405
Positive	53.0	0.08291651867330074
Positive	54.0	0.02548539056442678
Positive	54.0	0.123772032558918
Positive	54.0	0.13575729727745056
Positive	55.0	0.04743265360593796
Positive	56.0	0.11724942363798618
Positive	56.0	0.005544915795326233
Positive	57.0	0.03940096590667963
Positive	57.0	0.05023537948727608
Positive	57.0	-0.009606476261978969
Positive	57.0	0.01897243515122682
Positive	57.0	0.09061307273805141
Positive	58.0	0.039666063617914915
Positive	58.0	0.017514869570732117
Positive	59.0	0.1330618504434824
Positive	59.0	0.10019155964255333
Positive	60.0	0.0376006499864161
Positive	60.0	0.06642354931682348
Positive	60.0	0.07070688530802727
Positive	61.0	0.02659868309274316
Positive	61.0	0.017326378438156098
Positive	61.0	0.04093148931860924
Positive	62.0	0.05284815561026335
Positive	62.0	0.10632084868848324
Positive	62.0	0.024002281483262777
Positive	63.0	0.00705425905471202
Positive	65.0	0.07517879828810692
Positive	65.0	0.07148974575102329
Positive	66.0	0.08452595956623554
Positive	66.0	0.10001422092318535
Positive	66.0	0.09523489512503147
Positive	66.0	0.11129456758499146
Positive	67.0	0.03452405659481883
Positive	68.0	0.0851061437278986
Positive	68.0	0.09454813599586487
Positive	68.0	0.08577076159417629
Positive	69.0	0.12368488311767578
Positive	69.0	0.08878046460449696
Positive	70.0	0.03589038900099695
Positive	71.0	0.08197577390819788
Positive	71.0	0.05704479292035103
Positive	71.0	0.14416886866092682
Positive	72.0	0.1054882537573576
Positive	72.0	0.1267071906477213
Positive	72.0	0.14071131497621536
Positive	74.0	0.12345883250236511
Positive	75.0	0.11229699850082397
Positive	76.0	0.033309008460491896
Positive	76.0	0.07890730258077383
Positive	76.0	0.053869059309363365
Positive	77.0	0.08004520507529378
Positive	77.0	0.05714930221438408
Positive	79.0	0.10338246077299118
Negative	18.0	0.24491036269399855
Negative	18.0	0.21660572373204762
Negative	18.0	0.19735920263661277
Negative	18.0	0.22049007813135782
Negative	18.0	0.22080415156152514
Negative	18.0	0.12905353307724
Negative	19.0	0.16353116598394182
Negative	20.0	0.21397465467453003
Negative	20.0	0.2526832901769214
Negative	20.0	0.22390935156080458
Negative	20.0	0.14656884471575418
Negative	20.0	0.15885632402367061
Negative	21.0	0.28330977261066437
Negative	21.0	0.18450373576747048
Negative	21.0	0.2452787740363015
Negative	21.0	0.2894210997554991
Negative	21.0	0.11678935752974616
Negative	21.0	0.2122269802623325
Negative	22.0	0.22009966439670986
Negative	23.0	0.1705735425154368
Negative	23.0	0.22755800353156197
Negative	23.0	0.27937274012300706
Negative	24.0	0.1532808823717965
Negative	24.0	0.20225475231806436
Negative	24.0	0.2821072025431527
Negative	25.0	0.2747506714529461
Negative	26.0	0.24145840273963082
Negative	26.0	0.23797450131840175
Negative	26.0	0.2508820957607693
Negative	27.0	0.18483848207526737
Negative	28.0	0.10797264840867785
Negative	30.0	0.18999787171681723
Negative	30.0	0.15313689907391867
Negative	31.0	0.22360618081357744
Negative	33.0	0.1739863869216707
Negative	33.0	0.17972812884383732
Negative	35.0	0.15099163519011605
Negative	36.0	0.12650854720009697
Negative	36.0	0.11455673476060231
Negative	37.0	0.19027372697989145
Negative	41.0	0.1785476803779602
Negative	41.0	0.21105309658580357
Negative	41.0	0.22455696761608124
Negative	42.0	0.19379225373268127
Negative	42.0	0.22224313020706177
Negative	42.0	0.2607096797890133
Negative	42.0	0.20755846136146122
Negative	43.0	0.11723468287123574
Negative	44.0	0.17397581040859222
Negative	44.0	0.16371490557988486
Negative	45.0	0.27062583135233986
Negative	47.0	0.18336287471983168
Negative	47.0	0.18438504801856148
Negative	47.0	0.2291156550248464
Negative	48.0	0.24242406255669063
Negative	48.0	0.19812245832549202
Negative	49.0	0.17922486861546835
Negative	49.0	0.2336280859178967
Negative	49.0	0.16166040384107166
Negative	49.0	0.1231805690460735
Negative	49.0	0.20219714608457354
Negative	50.0	0.046882404738830194
Negative	50.0	0.20475298166275024
Negative	51.0	0.24247094160980648
Negative	51.0	0.2551673435502582
Negative	51.0	0.16898178226417965
Negative	53.0	0.19371350275145638
Negative	53.0	0.16133415533436668
Negative	54.0	0.1589579772618082
Negative	54.0	0.08827620537744628
Negative	54.0	0.14269420587354237
Negative	55.0	0.18241742418871987
Negative	56.0	0.16161213318506876
Negative	56.0	0.31604137023289997
Negative	57.0	0.10135322974787818
Negative	57.0	0.21938182082441118
Negative	57.0	0.18906150923834908
Negative	57.0	0.14610046479437086
Negative	57.0	0.1269237928920322
Negative	58.0	0.2403845207558738
Negative	58.0	0.24117506709363726
Negative	59.0	0.15094532238112557
Negative	59.0	0.19171111368470722
Negative	60.0	0.24551544586817423
Negative	60.0	0.27678460710578495
Negative	60.0	0.13670586629046333
Negative	61.0	0.12138636989725961
Negative	61.0	0.1274402994248602
Negative	61.0	0.25129538774490356
Negative	62.0	0.2526651471853256
Negative	62.0	0.17752823564741346
Negative	62.0	0.16909718182351854
Negative	63.0	0.2462923311524921
Negative	65.0	0.1619877881473965
Negative	65.0	0.24060280124346414
Negative	66.0	0.18972302973270416
Negative	66.0	0.1438028249475691
Negative	66.0	0.1233074673348003
Negative	66.0	0.1879038711388906
Negative	67.0	0.1916212323639128
Negative	68.0	0.05156808387902048
Negative	68.0	0.15075400802824232
Negative	68.0	0.09806214231583807
Negative	68.0	0.13979356487592062
Negative	69.0	0.13625762694411808
Negative	69.0	0.1363408292333285
Negative	70.0	0.11695538957913716
Negative	71.0	0.17819438046879238
Negative	71.0	0.26048418713940513
Negative	71.0	0.09704229732354482
Negative	72.0	0.1773571405145857
Negative	72.0	0.19133152233229744
Negative	72.0	0.1715515727798144
Negative	74.0	0.23536667227745056
Negative	75.0	0.1010703154736095
Negative	76.0	0.16988137695524427
Negative	76.0	0.08239057349661986
Negative	76.0	0.2585113313462999
Negative	77.0	0.05849804315302107
Negative	77.0	0.17951962848504385
Negative	79.0	0.08034648911820517
