# Supplementary material for: Tract-specific statistics based on diffusion-weighted probabilistic tractography
Source: Commun Biol. 2022 Feb 17;5:138. doi: 10.1038/s42003-022-03073-w (PMC8854429; doi:10.1038/s42003-022-03073-w)
Supplement: Supplementary file 5 — Supplementary Data 2 [file 42003_2022_3073_MOESM5_ESM.zip › data/scatter_Age_IPS_L_gwfa_vPMC_R_gwfa_rft.csv]

Direction	Age	TSA
Negative	18.0	0.24151902397473654
Negative	18.0	0.19989400605360666
Negative	18.0	0.13002472619215646
Negative	18.0	0.277403583129247
Negative	18.0	0.20014484723409018
Negative	18.0	0.08840728799502055
Negative	19.0	0.08576507369677226
Negative	20.0	0.25624782343705493
Negative	20.0	0.2773474156856537
Negative	20.0	0.23464764654636383
Negative	20.0	0.07388268907864888
Negative	20.0	0.05187744398911794
Negative	21.0	0.3239318033059438
Negative	21.0	0.20306941866874695
Negative	21.0	0.23873000343640646
Negative	21.0	0.3272990882396698
Negative	21.0	0.047703261176745095
Negative	21.0	0.1753239631652832
Negative	22.0	0.17847521106402078
Negative	23.0	0.1110504815975825
Negative	23.0	0.19169920682907104
Negative	23.0	0.32114313046137494
Negative	24.0	0.1656909982363383
Negative	24.0	0.16585631668567657
Negative	24.0	0.25825198491414386
Negative	25.0	0.25633866091569263
Negative	26.0	0.20443418622016907
Negative	26.0	0.19631088773409525
Negative	26.0	0.2492242952187856
Negative	27.0	0.11389648417631786
Negative	28.0	0.04825881868600845
Negative	30.0	0.1497501085201899
Negative	30.0	0.12411310275395711
Negative	31.0	0.2070435086886088
Negative	33.0	0.192852055033048
Negative	33.0	0.1334893008073171
Negative	35.0	0.11295996854702632
Negative	36.0	0.06579091896613438
Negative	36.0	0.05822358777125677
Negative	37.0	0.19498987992604574
Negative	41.0	0.1388521840174993
Negative	41.0	0.1699176182349523
Negative	41.0	0.22370478014151254
Negative	42.0	0.1537250280380249
Negative	42.0	0.24373801549275717
Negative	42.0	0.24641680220762888
Negative	42.0	0.2412643482287725
Negative	43.0	0.04723467802007993
Negative	44.0	0.1328723132610321
Negative	44.0	0.15140509605407715
Negative	45.0	0.21243731180826822
Negative	47.0	0.13159243514140448
Negative	47.0	0.14018766582012177
Negative	47.0	0.1834512601296107
Negative	48.0	0.18591277798016867
Negative	48.0	0.1526950796445211
Negative	49.0	0.1398548980553945
Negative	49.0	0.2214246392250061
Negative	49.0	0.1030218278368314
Negative	49.0	0.04495325808723768
Negative	49.0	0.236488476395607
Negative	50.0	0.01382430363446474
Negative	50.0	0.16222351789474487
Negative	51.0	0.18531630436579385
Negative	51.0	0.24660223722457886
Negative	51.0	0.11475206911563873
Negative	53.0	0.13448727627595267
Negative	53.0	0.13282045225302377
Negative	54.0	0.10790189355611801
Negative	54.0	0.04532904550433159
Negative	54.0	0.11246931304534276
Negative	55.0	0.23937844733397165
Negative	56.0	0.1349715938170751
Negative	56.0	0.3102527856826782
Negative	57.0	0.05796122426788012
Negative	57.0	0.18593654533227286
Negative	57.0	0.14398064215977988
Negative	57.0	0.13638763626416525
Negative	57.0	0.06481659909089406
Negative	58.0	0.2014015962680181
Negative	58.0	0.1759826491276423
Negative	59.0	0.06289555504918098
Negative	59.0	0.13968747854232788
Negative	60.0	0.2873561382293701
Negative	60.0	0.2798195282618205
Negative	60.0	0.05261748159925143
Negative	61.0	0.058826557050148644
Negative	61.0	0.12652119745810828
Negative	61.0	0.222395122051239
Negative	62.0	0.21260650952657065
Negative	62.0	0.15857240557670593
Negative	62.0	0.11409327387809753
Negative	63.0	0.18867656091849008
Negative	65.0	0.09021349747975667
Negative	65.0	0.21376362442970276
Negative	66.0	0.10598466793696086
Negative	66.0	0.09543245037396748
Negative	66.0	0.06108787655830383
Negative	66.0	0.15830877423286438
Negative	67.0	0.1560544272263845
Negative	68.0	0.005715271613250176
Negative	68.0	0.1547137995560964
Negative	68.0	0.05221010620395342
Negative	68.0	0.0902671217918396
Negative	69.0	0.09547836830218633
Negative	69.0	0.17176252603530884
Negative	70.0	0.09547693282365799
Negative	71.0	0.11075187722841899
Negative	71.0	0.21784826119740805
Negative	71.0	0.04256444051861763
Negative	72.0	0.17276765902837118
Negative	72.0	0.2614449659983317
Negative	72.0	0.15960116187731424
Negative	74.0	0.21285430590311685
Negative	75.0	0.1378709375858307
Negative	76.0	0.09491489579280217
Negative	76.0	0.05414596448342005
Negative	76.0	0.1917967895666758
Negative	77.0	0.02244889611999194
Negative	77.0	0.12555128584305444
Negative	79.0	0.03665101031462351
