# Supplementary material for: Tract-specific statistics based on diffusion-weighted probabilistic tractography
Source: Commun Biol. 2022 Feb 17;5:138. doi: 10.1038/s42003-022-03073-w (PMC8854429; doi:10.1038/s42003-022-03073-w)
Supplement: Supplementary file 5 — Supplementary Data 2 [file 42003_2022_3073_MOESM5_ESM.zip › data/scatter_Age_IPS_R_gwfa_dPMC_L_gwfa_rft.csv]

Direction	Age	TSA
Negative	18.0	0.07316654697060584
Negative	18.0	0.1484495848417282
Negative	18.0	0.0637921990826726
Negative	18.0	0.03802082762122154
Negative	18.0	0.10516963303089141
Negative	18.0	0.023723763041198255
Negative	19.0	0.12671843618154527
Negative	20.0	0.0983053833246231
Negative	20.0	0.08421894162893295
Negative	20.0	0.13531499207019806
Negative	20.0	0.1440043643116951
Negative	20.0	0.03104150702129118
Negative	21.0	0.03951722159981728
Negative	21.0	0.1499021753668785
Negative	21.0	-0.025040068104863165
Negative	21.0	0.1500194028019905
Negative	21.0	0.06300226524472237
Negative	21.0	0.0682914074510336
Negative	22.0	0.08628063499927521
Negative	23.0	0.04611712209880352
Negative	23.0	0.0757922925055027
Negative	23.0	0.10105711100623012
Negative	24.0	0.04128983318805694
Negative	24.0	0.06500359475612641
Negative	24.0	0.04180618338286877
Negative	25.0	0.08974676728248596
Negative	26.0	0.02849561773473397
Negative	26.0	0.1543005585670471
Negative	26.0	0.016783285327255724
Negative	27.0	0.07156796008348465
Negative	28.0	0.016616723220795392
Negative	30.0	0.14362210184335708
Negative	30.0	0.029714929359033703
Negative	31.0	0.0336764108389616
Negative	33.0	0.03229416242102161
Negative	33.0	0.12771999314427376
Negative	35.0	0.06781559213995933
Negative	36.0	-0.0036097018048167227
Negative	36.0	0.1278628945350647
Negative	37.0	0.07216055504977703
Negative	41.0	-0.010352092678658664
Negative	41.0	0.031150143314152955
Negative	41.0	0.06729340739548206
Negative	42.0	0.03991151768714189
Negative	42.0	0.055738824605941775
Negative	42.0	0.11530499160289764
Negative	42.0	0.110321307182312
Negative	43.0	0.08785025179386138
Negative	44.0	0.048888984695076944
Negative	44.0	0.011920084618031979
Negative	45.0	0.07253761738538742
Negative	47.0	-0.029813791811466216
Negative	47.0	0.07581480853259563
Negative	47.0	0.09236710518598557
Negative	48.0	0.09345074072480201
Negative	48.0	0.07429596334695816
Negative	49.0	0.013831056840717792
Negative	49.0	-0.005031316136592068
Negative	49.0	0.018743493221700193
Negative	49.0	0.15762506425380707
Negative	49.0	0.022305972501635553
Negative	50.0	-0.019398368149995803
Negative	50.0	0.0880145326256752
Negative	51.0	0.13174953907728196
Negative	51.0	0.01952160634100437
Negative	51.0	0.017047256883233785
Negative	53.0	0.11887012869119644
Negative	53.0	0.015836647752439603
Negative	54.0	0.03459656331688166
Negative	54.0	0.06995195671916007
Negative	54.0	0.010464538261294365
Negative	55.0	0.04704984985291958
Negative	56.0	0.010676497872918845
Negative	56.0	0.06322235241532326
Negative	57.0	-0.04188491888344288
Negative	57.0	0.014398752339184284
Negative	57.0	0.0620234027504921
Negative	57.0	0.008202855475246906
Negative	57.0	0.000717069860547781
Negative	58.0	0.06439024098217487
Negative	58.0	-0.014212197251617908
Negative	59.0	0.01523272276390344
Negative	59.0	0.07243426740169526
Negative	60.0	0.10554215162992478
Negative	60.0	-0.011830992344766856
Negative	60.0	0.02022963613271713
Negative	61.0	0.059670521318912505
Negative	61.0	0.04689669460058212
Negative	61.0	0.04666636660695076
Negative	62.0	0.13038090467453003
Negative	62.0	-0.014484102372080088
Negative	62.0	-0.006940425347420387
Negative	63.0	-0.016367328353226185
Negative	65.0	0.05882096216082573
Negative	65.0	0.05246115196496248
Negative	66.0	0.03936180360615253
Negative	66.0	0.06650031991302967
Negative	66.0	0.0052065663039684296
Negative	66.0	0.08857788816094399
Negative	67.0	0.005120600573718548
Negative	68.0	0.011047547566704452
Negative	68.0	-0.012862925138324498
Negative	68.0	0.12102957367897034
Negative	68.0	0.06338820308446884
Negative	69.0	0.04690926410257816
Negative	69.0	0.10278256461024285
Negative	70.0	0.012454620422795415
Negative	71.0	-0.03413153104484081
Negative	71.0	0.042116756364703176
Negative	71.0	0.020198138989508153
Negative	72.0	0.07766061350703239
Negative	72.0	0.07353140339255333
Negative	72.0	-0.012686108238995075
Negative	74.0	0.08657303899526596
Negative	75.0	0.005065037170425057
Negative	76.0	-0.007685167854651809
Negative	76.0	0.04428462591022253
Negative	76.0	0.015264787804335355
Negative	77.0	-0.019709651172161103
Negative	77.0	-0.007156516145914793
Negative	79.0	0.018397806398570537
