# Supplementary material for: Tract-specific statistics based on diffusion-weighted probabilistic tractography
Source: Commun Biol. 2022 Feb 17;5:138. doi: 10.1038/s42003-022-03073-w (PMC8854429; doi:10.1038/s42003-022-03073-w)
Supplement: Supplementary file 5 — Supplementary Data 2 [file 42003_2022_3073_MOESM5_ESM.zip › data/scatter_Age_IPS_R_gwfa_dPMC_R_gwfa_rft.csv]

Direction	Age	TSA
Positive	18.0	-0.01954694458150438
Positive	18.0	-0.005963880952809372
Positive	18.0	0.021436925387076502
Positive	18.0	-0.011630616134165652
Positive	18.0	0.023954761738423258
Positive	18.0	0.020058350138632313
Positive	19.0	0.004372814670205116
Positive	20.0	-0.012339856251076396
Positive	20.0	0.008227034804544278
Positive	20.0	-0.0019226611059691226
Positive	20.0	-0.012605157281671251
Positive	20.0	-0.013147454409460937
Positive	21.0	-0.021129098321710314
Positive	21.0	0.00826684684060248
Positive	21.0	0.006340488500427455
Positive	21.0	0.00431205824549709
Positive	21.0	0.023143357331199304
Positive	21.0	0.044283747273896425
Positive	22.0	-0.024634988313274726
Positive	23.0	-0.03056497585203033
Positive	23.0	0.003578367788057741
Positive	23.0	0.018623142632090355
Positive	24.0	0.004926180284071181
Positive	24.0	-0.03141076037926333
Positive	24.0	-0.015573496464639902
Positive	25.0	-0.006197620316275528
Positive	26.0	0.009481847951454776
Positive	26.0	0.008464562041418893
Positive	26.0	0.012682265051158279
Positive	27.0	0.04274571354367903
Positive	28.0	-0.004172868960137878
Positive	30.0	0.047660019248723984
Positive	30.0	-0.0272241991811565
Positive	31.0	-0.024238338353045816
Positive	33.0	-0.007833970777158226
Positive	33.0	-0.021471968803130688
Positive	35.0	0.007271554420835206
Positive	36.0	0.03994594451173076
Positive	36.0	0.0012957194121554494
Positive	37.0	0.04644709170263793
Positive	41.0	0.017824782717590488
Positive	41.0	0.008520059686686312
Positive	41.0	0.04516484162637165
Positive	42.0	0.0041410962917975015
Positive	42.0	-0.020997067115136554
Positive	42.0	0.009540278963478548
Positive	42.0	-0.0030890683410689235
Positive	43.0	0.05187945693199124
Positive	44.0	-0.021505114293956597
Positive	44.0	0.008295689110777207
Positive	45.0	-0.006778981237273131
Positive	47.0	0.03301608382857272
Positive	47.0	0.013703169217998428
Positive	47.0	-0.002449236868415028
Positive	48.0	0.009633679677790496
Positive	48.0	0.04411671435809694
Positive	49.0	-0.0012772691100378455
Positive	49.0	-0.009220863630097094
Positive	49.0	0.006786913028918207
Positive	49.0	0.03509636702282088
Positive	49.0	0.046595657510416846
Positive	50.0	0.004268448508810252
Positive	50.0	0.007262580628905978
Positive	51.0	0.0327063825679943
Positive	51.0	-0.047552515586305945
Positive	51.0	0.030483070012581135
Positive	53.0	0.03942229755089751
Positive	53.0	-0.005517406721732446
Positive	54.0	0.03275079366617969
Positive	54.0	0.06911840955061573
Positive	54.0	-0.008742606342171453
Positive	55.0	0.042814732113453956
Positive	56.0	-0.0004772329702973366
Positive	56.0	0.04554528792920921
Positive	57.0	0.05708982276597193
Positive	57.0	-0.01856823984001364
Positive	57.0	-0.01048188703134656
Positive	57.0	0.04052141465113631
Positive	57.0	0.03455066270128425
Positive	58.0	0.011178078420925885
Positive	58.0	0.03620304168933736
Positive	59.0	0.03606399511253195
Positive	59.0	0.05946331551032407
Positive	60.0	0.00858565020358323
Positive	60.0	0.015108414946423312
Positive	60.0	0.03955960712794747
Positive	61.0	0.006361592394698944
Positive	61.0	-0.012569990258530847
Positive	61.0	0.01959848011444722
Positive	62.0	0.031913675627687814
Positive	62.0	0.04729876873482551
Positive	62.0	-0.0028056208310382707
Positive	63.0	-0.009008277207612991
Positive	65.0	0.03326090725646021
Positive	65.0	0.0389167433188829
Positive	66.0	-0.051276869739272764
Positive	66.0	0.0011607346823439002
Positive	66.0	0.05793728938858424
Positive	66.0	0.045503851026296616
Positive	67.0	-0.00578309891612402
Positive	68.0	0.060114043737745045
Positive	68.0	0.050216869983289926
Positive	68.0	0.030461515566068038
Positive	68.0	0.03736074448430112
Positive	69.0	0.03784745296330324
Positive	69.0	0.006003395388168948
Positive	70.0	0.03581818608966257
Positive	71.0	0.007215628333921943
Positive	71.0	0.015956564727405618
Positive	71.0	0.05643453788278358
Positive	72.0	0.04008215162320994
Positive	72.0	0.04048459364899567
Positive	72.0	0.0702943429350853
Positive	74.0	0.052755941703383415
Positive	75.0	0.045564434956759214
Positive	76.0	0.039978627381580215
Positive	76.0	0.05911306404907789
Positive	76.0	0.049380565411411226
Positive	77.0	0.08836499787867069
Positive	77.0	0.03249609503628952
Positive	79.0	0.0563491711925183
