# Supplementary material for: Tract-specific statistics based on diffusion-weighted probabilistic tractography
Source: Commun Biol. 2022 Feb 17;5:138. doi: 10.1038/s42003-022-03073-w (PMC8854429; doi:10.1038/s42003-022-03073-w)
Supplement: Supplementary file 5 — Supplementary Data 2 [file 42003_2022_3073_MOESM5_ESM.zip › data/scatter_Age_IPS_R_gwfa_vPMC_L_gwfa_rft.csv]

Direction	Age	TSA
Positive	18.0	-0.02680297674877303
Positive	18.0	-0.005879990972711572
Positive	18.0	0.025351521026875292
Positive	18.0	0.011483024639476622
Positive	18.0	0.07299163618258067
Positive	18.0	0.02830733691475221
Positive	19.0	0.04786002476300512
Positive	20.0	0.014590800074594361
Positive	20.0	-0.014627346369837011
Positive	20.0	-0.0075887862559674045
Positive	20.0	0.01003441695190434
Positive	20.0	-0.0018438344621764763
Positive	21.0	-0.011406186070027096
Positive	21.0	0.03830232684101377
Positive	21.0	0.02154753796224083
Positive	21.0	0.034001466419015615
Positive	21.0	0.016979781511638845
Positive	21.0	0.06827860644885472
Positive	22.0	0.03832359079803739
Positive	23.0	-0.0024883016677839415
Positive	23.0	-0.00017165728578610078
Positive	23.0	0.023721777368336916
Positive	24.0	-0.0004467994107731751
Positive	24.0	-0.0372296433363642
Positive	24.0	0.0025048383977264166
Positive	25.0	0.01814092735626868
Positive	26.0	-0.03154044305639608
Positive	26.0	0.015608713562999452
Positive	26.0	0.04116723180881569
Positive	27.0	-0.0003098256087728909
Positive	28.0	0.03823680829788957
Positive	30.0	0.07182538988334793
Positive	30.0	0.01487000286579132
Positive	31.0	-0.002696339606440493
Positive	33.0	0.004429581824557057
Positive	33.0	0.035111186493720324
Positive	35.0	0.022866303932719996
Positive	36.0	0.06080991145738933
Positive	36.0	0.03676394825535161
Positive	37.0	0.07676003979785102
Positive	41.0	0.01721189876220056
Positive	41.0	0.06696523353457451
Positive	41.0	0.0576066965503352
Positive	42.0	0.09591465762683324
Positive	42.0	-0.028876889147795737
Positive	42.0	-0.007614285086414644
Positive	42.0	0.022213337144681385
Positive	43.0	0.06682111269661359
Positive	44.0	-0.01724144277561988
Positive	44.0	0.033482287877372334
Positive	45.0	-0.006477032754836338
Positive	47.0	0.021834079309233596
Positive	47.0	0.014409664086997509
Positive	47.0	-0.012802497583574482
Positive	48.0	0.0029479462516194743
Positive	48.0	0.04339309502393007
Positive	49.0	0.011792238203010388
Positive	49.0	-0.00030978393936363446
Positive	49.0	0.012148597344223942
Positive	49.0	0.07157547665493828
Positive	49.0	0.026270302810839245
Positive	50.0	0.04052017595885055
Positive	50.0	0.0541277469268867
Positive	51.0	0.0769888444670609
Positive	51.0	-0.032774359586515596
Positive	51.0	0.04284886510244438
Positive	53.0	-0.00480354909918138
Positive	53.0	0.0353505691247327
Positive	54.0	0.02227000200322696
Positive	54.0	0.0743050282554967
Positive	54.0	0.0267829369487507
Positive	55.0	0.022628930530377796
Positive	56.0	0.055948804797870774
Positive	56.0	0.06553691399416753
Positive	57.0	0.08716292359999248
Positive	57.0	-0.04087837412953377
Positive	57.0	0.0195223226078919
Positive	57.0	0.06104054834161486
Positive	57.0	0.07114379959447044
Positive	58.0	0.029396983495514308
Positive	58.0	0.007044286583550274
Positive	59.0	0.07461947149464063
Positive	59.0	0.040848784680877416
Positive	60.0	0.018177229977611984
Positive	60.0	0.03840663629983153
Positive	60.0	0.040591251105070114
Positive	61.0	0.039335808982806544
Positive	61.0	-0.033225735649466515
Positive	61.0	0.07988306134939194
Positive	62.0	0.07075847259589604
Positive	62.0	0.06457212726984705
Positive	62.0	0.027704713733068535
Positive	63.0	0.07212158505405698
Positive	65.0	0.05437918978610209
Positive	65.0	0.04045766166278294
Positive	66.0	-0.03483337296971253
Positive	66.0	0.018204848215516125
Positive	66.0	0.05607847111033542
Positive	66.0	0.023816004927669252
Positive	67.0	0.0375804283789226
Positive	68.0	0.11728959104844502
Positive	68.0	0.06630342134407588
Positive	68.0	0.02575765363456282
Positive	68.0	0.05854076413171632
Positive	69.0	0.056721120540584834
Positive	69.0	0.018812688508270576
Positive	70.0	0.008631098383505429
Positive	71.0	0.04750529907011826
Positive	71.0	0.03258628983582769
Positive	71.0	0.08334622904658318
Positive	72.0	0.05728728058082717
Positive	72.0	0.04126157531780856
Positive	72.0	0.10180776034082685
Positive	74.0	0.06945604777761868
Positive	75.0	0.032239854601877074
Positive	76.0	0.06817057835204261
Positive	76.0	0.07106764880674225
Positive	76.0	0.058889683336019516
Positive	77.0	0.07356123573013715
Positive	77.0	0.07448022865823337
Positive	79.0	0.08849454245397023
Negative	18.0	0.2333315908908844
Negative	18.0	0.19426028189413688
Negative	18.0	0.13476604617693844
Negative	18.0	0.23646642793627345
Negative	18.0	0.18736089196275263
Negative	18.0	0.09600554056027356
Negative	19.0	0.10651498594704796
Negative	20.0	0.21412759230417364
Negative	20.0	0.2276364433414796
Negative	20.0	0.1742852641379132
Negative	20.0	0.11738070670296163
Negative	20.0	0.10522762466879453
Negative	21.0	0.26275663516100717
Negative	21.0	0.19350779538645463
Negative	21.0	0.24360892088974223
Negative	21.0	0.25069018672494325
Negative	21.0	0.08642902685438886
Negative	21.0	0.17928925156593323
Negative	22.0	0.20218367611660676
Negative	23.0	0.17170201461104787
Negative	23.0	0.19442597426035824
Negative	23.0	0.23355138696291866
Negative	24.0	0.13693716683808496
Negative	24.0	0.18628902119748733
Negative	24.0	0.2714446818127352
Negative	25.0	0.24276353944750392
Negative	26.0	0.1970319853109472
Negative	26.0	0.22511268363279455
Negative	26.0	0.25343238606172447
Negative	27.0	0.15878098282743902
Negative	28.0	0.08603636460269198
Negative	30.0	0.17796298160272486
Negative	30.0	0.11893274525509161
Negative	31.0	0.16320578578640432
Negative	33.0	0.12968293533605688
Negative	33.0	0.11730841065154356
Negative	35.0	0.12807281841250026
Negative	36.0	0.0887223398860763
Negative	36.0	0.10662707752164673
Negative	37.0	0.1616894979687298
Negative	41.0	0.14955472639378378
Negative	41.0	0.19774087825242212
Negative	41.0	0.20531149208545685
Negative	42.0	0.13751807239125757
Negative	42.0	0.20521036973770926
Negative	42.0	0.23346234069151037
Negative	42.0	0.1688760343719931
Negative	43.0	0.05107693155022228
Negative	44.0	0.15305144471280716
Negative	44.0	0.1518023281412966
Negative	45.0	0.2257254430476357
Negative	47.0	0.11942640845389928
Negative	47.0	0.14361860471613266
Negative	47.0	0.1778697621296434
Negative	48.0	0.20033163358183467
Negative	48.0	0.16768180228331508
Negative	49.0	0.15652523014475317
Negative	49.0	0.20964693365728154
Negative	49.0	0.15599495391635335
Negative	49.0	0.1089642251677373
Negative	49.0	0.1869820724515354
Negative	50.0	0.0284154042327667
Negative	50.0	0.15934483531643362
Negative	51.0	0.22755994165644927
Negative	51.0	0.22023099573219523
Negative	51.0	0.13876320377868764
Negative	53.0	0.18540163250530467
Negative	53.0	0.14875347079599605
Negative	54.0	0.13838094429058187
Negative	54.0	0.06487225719234523
Negative	54.0	0.10500802625628079
Negative	55.0	0.16439329131561167
Negative	56.0	0.14557350777527867
Negative	56.0	0.28428973082233877
Negative	57.0	0.05875101827961557
Negative	57.0	0.17652521194780574
Negative	57.0	0.1683927134555929
Negative	57.0	0.15282483968664617
Negative	57.0	0.11367305368185043
Negative	58.0	0.19108946884379668
Negative	58.0	0.1919038637596018
Negative	59.0	0.12252228926209842
Negative	59.0	0.14563962422749577
Negative	60.0	0.2237477644401438
Negative	60.0	0.2327544224612853
Negative	60.0	0.10830407633500941
Negative	61.0	0.10276329736499225
Negative	61.0	0.08857694772236488
Negative	61.0	0.22850722600432002
Negative	62.0	0.20782549679279327
Negative	62.0	0.15462556174572775
Negative	62.0	0.14809641636469784
Negative	63.0	0.205158152124461
Negative	65.0	0.11675741567331202
Negative	65.0	0.21089598799453063
Negative	66.0	0.14241564712103674
Negative	66.0	0.08916906727587476
Negative	66.0	0.0738415930639295
Negative	66.0	0.16181297030519037
Negative	67.0	0.17021534679567113
Negative	68.0	0.030866933041526115
Negative	68.0	0.1209606672911083
Negative	68.0	0.075568626908695
Negative	68.0	0.10005424171686172
Negative	69.0	0.09676135857315625
Negative	69.0	0.14244277556152904
Negative	70.0	0.10531341985744588
Negative	71.0	0.13048685648862055
Negative	71.0	0.19540119434104247
Negative	71.0	0.07752363602904712
Negative	72.0	0.1555540250504718
Negative	72.0	0.1912721491911832
Negative	72.0	0.12485778770026039
Negative	74.0	0.21248878582435496
Negative	75.0	0.09677490898791481
Negative	76.0	0.13902319880092845
Negative	76.0	0.07058278821847018
Negative	76.0	0.22671019461225062
Negative	77.0	0.04324895329773426
Negative	77.0	0.16371134668588638
Negative	79.0	0.054775353849810714
