# Supplementary material for: Tract-specific statistics based on diffusion-weighted probabilistic tractography
Source: Commun Biol. 2022 Feb 17;5:138. doi: 10.1038/s42003-022-03073-w (PMC8854429; doi:10.1038/s42003-022-03073-w)
Supplement: Supplementary file 5 — Supplementary Data 2 [file 42003_2022_3073_MOESM5_ESM.zip › data/scatter_Age_SPL_L_gwfa_dPMC_L_gwfa_rft.csv]

Direction	Age	TSA
Positive	18.0	0.03328865642348925
Positive	18.0	0.057391333083311714
Positive	18.0	0.02888483554124832
Positive	18.0	0.029709187025825184
Positive	18.0	0.08052889009316762
Positive	18.0	0.03260136147340139
Positive	19.0	0.017186298966407776
Positive	20.0	0.022495881964763004
Positive	20.0	0.04473376274108887
Positive	20.0	0.043515995144844055
Positive	20.0	0.03328446360925833
Positive	20.0	0.027737689514954884
Positive	21.0	0.05481293052434921
Positive	21.0	0.07153564194838206
Positive	21.0	0.020858571554223698
Positive	21.0	0.07945218433936437
Positive	21.0	0.060826871544122696
Positive	21.0	0.0720933402578036
Positive	22.0	0.04971077044804891
Positive	23.0	0.009071873190502325
Positive	23.0	0.03361919273932775
Positive	23.0	0.04586334526538849
Positive	24.0	0.09218386560678482
Positive	24.0	0.03399731280903021
Positive	24.0	0.0018376488636325423
Positive	25.0	-0.013801701366901398
Positive	26.0	0.0026312793294588723
Positive	26.0	0.03553095149497191
Positive	26.0	0.07027431577444077
Positive	27.0	0.08454086879889171
Positive	28.0	0.0546406644086043
Positive	30.0	0.09479580322901408
Positive	30.0	0.08958746989568074
Positive	31.0	-0.0026961128848294416
Positive	33.0	0.04024117750426134
Positive	33.0	0.03819351394971212
Positive	35.0	0.06618520865837733
Positive	36.0	0.101856862505277
Positive	36.0	0.04009627675016721
Positive	37.0	0.1400700012842814
Positive	41.0	0.01281027247508367
Positive	41.0	0.08795201033353806
Positive	41.0	0.058362447967131935
Positive	42.0	0.04804190993309021
Positive	42.0	0.019126583822071552
Positive	42.0	0.024883260019123554
Positive	42.0	0.08493442585070927
Positive	43.0	0.03170395269989967
Positive	44.0	0.03304217507441839
Positive	44.0	0.04759398351113001
Positive	45.0	0.0030318158411925347
Positive	47.0	-0.007416122360154986
Positive	47.0	0.04652072489261627
Positive	47.0	0.05038903777798017
Positive	48.0	0.04149480536580086
Positive	48.0	0.08200180778900783
Positive	49.0	0.0522087924182415
Positive	49.0	0.08168933788935344
Positive	49.0	0.045214964697758354
Positive	49.0	0.055185804764429726
Positive	49.0	0.04806215191880862
Positive	50.0	0.03976025308171908
Positive	50.0	0.07268961767355601
Positive	51.0	0.09234085927406947
Positive	51.0	0.034439701586961746
Positive	51.0	0.04118433967232704
Positive	53.0	0.03766446312268575
Positive	53.0	0.052723718186219536
Positive	54.0	0.024854446450869244
Positive	54.0	0.10661045461893082
Positive	54.0	0.04433267563581467
Positive	55.0	0.079962524274985
Positive	56.0	0.023642684022585552
Positive	56.0	0.06787071873744328
Positive	57.0	0.030499807248512905
Positive	57.0	0.011600919378300508
Positive	57.0	0.02404518083979686
Positive	57.0	0.0602658341328303
Positive	57.0	0.10605949411789577
Positive	58.0	0.05431017900506655
Positive	58.0	0.041983005901177727
Positive	59.0	0.0394655279815197
Positive	59.0	0.0882542555530866
Positive	60.0	-0.002743237574274341
Positive	60.0	0.057551094641288124
Positive	60.0	0.05674093837539355
Positive	61.0	0.06852413962284724
Positive	61.0	0.02469782344996929
Positive	61.0	0.050136117885510124
Positive	62.0	0.13406876722971597
Positive	62.0	0.08872295419375102
Positive	62.0	0.04866933822631836
Positive	63.0	0.055908569445212684
Positive	65.0	0.14257104694843292
Positive	65.0	0.07726551840702693
Positive	66.0	0.06591947004199028
Positive	66.0	0.08401304235061009
Positive	66.0	0.08965042730172475
Positive	66.0	0.10292758544286092
Positive	67.0	0.010037784464657307
Positive	68.0	0.14242438971996307
Positive	68.0	0.08775833994150162
Positive	68.0	0.06753592193126678
Positive	68.0	0.08752795060475667
Positive	69.0	0.06737010180950165
Positive	69.0	0.08248976369698842
Positive	70.0	0.06261491154630978
Positive	71.0	0.06518541152278583
Positive	71.0	0.0546415609618028
Positive	71.0	0.0852177490790685
Positive	72.0	0.10228053480386734
Positive	72.0	0.08670412997404735
Positive	72.0	0.07522297153870265
Positive	74.0	0.04646692549188932
Positive	75.0	0.030574932073553402
Positive	76.0	0.08928147206703822
Positive	76.0	0.06303826595346133
Positive	76.0	0.048245822389920555
Positive	77.0	0.05589279159903526
Positive	77.0	0.06907321388522784
Positive	79.0	0.11464099586009979
