# Supplementary material for: Tract-specific statistics based on diffusion-weighted probabilistic tractography
Source: Commun Biol. 2022 Feb 17;5:138. doi: 10.1038/s42003-022-03073-w (PMC8854429; doi:10.1038/s42003-022-03073-w)
Supplement: Supplementary file 5 — Supplementary Data 2 [file 42003_2022_3073_MOESM5_ESM.zip › data/scatter_Age_SPL_L_gwfa_vPMC_L_gwfa_rft.csv]

Direction	Age	TSA
Negative	18.0	0.0959652413924535
Negative	18.0	0.049996608247359596
Negative	18.0	0.09328585118055344
Negative	18.0	0.048928678035736084
Negative	18.0	0.07978487759828568
Negative	18.0	0.1106025700767835
Negative	19.0	0.04268379881978035
Negative	20.0	0.06398791074752808
Negative	20.0	0.0048903295149405794
Negative	20.0	0.014418804241965214
Negative	20.0	0.08314410597085953
Negative	20.0	0.14302149911721548
Negative	21.0	0.08935955166816711
Negative	21.0	0.05228063091635704
Negative	21.0	0.10817303756872813
Negative	21.0	0.10229646414518356
Negative	21.0	0.06594535087545712
Negative	21.0	0.10910427073637645
Negative	22.0	0.05036445458730062
Negative	23.0	0.03264296489457289
Negative	23.0	0.050875953088204064
Negative	23.0	0.07703302303949992
Negative	24.0	0.03765824002524217
Negative	24.0	0.09989092499017715
Negative	24.0	0.06668084611495335
Negative	25.0	0.06502909089128177
Negative	26.0	0.0014736865026255448
Negative	26.0	0.06670794511834781
Negative	26.0	0.09463781863451004
Negative	27.0	0.049810887624820076
Negative	28.0	0.06797414893905322
Negative	30.0	0.011313475280379256
Negative	30.0	0.06883495549360912
Negative	31.0	0.06618848815560341
Negative	33.0	0.05262077723940214
Negative	33.0	0.07988637685775757
Negative	35.0	0.04213299105564753
Negative	36.0	0.06687616681059201
Negative	36.0	0.07337225476900737
Negative	37.0	0.07242367664972942
Negative	41.0	0.04720072572429975
Negative	41.0	0.09143456319967906
Negative	41.0	0.08368909855683644
Negative	42.0	0.06316183383266132
Negative	42.0	0.07605503623684247
Negative	42.0	0.11852873116731644
Negative	42.0	0.006287715242554744
Negative	43.0	0.05130195741852125
Negative	44.0	0.014876887823144594
Negative	44.0	0.020605046302080154
Negative	45.0	0.06063486263155937
Negative	47.0	0.05282997836669286
Negative	47.0	0.026883429047302343
Negative	47.0	0.10604756822188695
Negative	48.0	0.054166083534558616
Negative	48.0	0.08129782726367314
Negative	49.0	0.016112225751082104
Negative	49.0	0.06296182051301003
Negative	49.0	0.06514859075347583
Negative	49.0	0.10636347283919652
Negative	49.0	0.09076109031836192
Negative	50.0	0.04684182877341906
Negative	50.0	0.058413183937470116
Negative	51.0	0.06302179892857869
Negative	51.0	0.10043104737997055
Negative	51.0	0.029097989822427433
Negative	53.0	0.03367350188394388
Negative	53.0	0.04368189722299576
Negative	54.0	0.04859065512816111
Negative	54.0	-0.04417396833499273
Negative	54.0	0.042565423995256424
Negative	55.0	0.038665054365992546
Negative	56.0	0.08708932250738144
Negative	56.0	0.06382817154129346
Negative	57.0	0.04140402004122734
Negative	57.0	0.030348004152377445
Negative	57.0	0.059911624838908516
Negative	57.0	0.04497665291031202
Negative	57.0	0.07828072706858318
Negative	58.0	0.09732702871163686
Negative	58.0	0.05244094009200732
Negative	59.0	0.04152778536081314
Negative	59.0	0.03975527609388033
Negative	60.0	0.0659908875823021
Negative	60.0	-0.02874631981831044
Negative	60.0	0.09437634547551473
Negative	61.0	0.02007953015466531
Negative	61.0	-0.018153860544164974
Negative	61.0	0.05538389707605044
Negative	62.0	0.0170813820635279
Negative	62.0	0.038872422029574714
Negative	62.0	0.05070416380961736
Negative	63.0	0.04201215816040834
Negative	65.0	0.06126376365621885
Negative	65.0	0.05874231085181236
Negative	66.0	0.06013216326634089
Negative	66.0	0.06965143481890361
Negative	66.0	0.028645995383461315
Negative	66.0	0.041506730020046234
Negative	67.0	0.05714614689350128
Negative	68.0	-0.0017685195974384744
Negative	68.0	0.008686768744761745
Negative	68.0	0.024161409276227157
Negative	68.0	0.024276334481934708
Negative	69.0	0.047772941490014396
Negative	69.0	0.06132192785541216
Negative	70.0	0.020493440330028534
Negative	71.0	0.032744631792108216
Negative	71.0	0.05313641702135404
Negative	71.0	0.06727108483513196
Negative	72.0	0.07357102259993553
Negative	72.0	0.05940928185979525
Negative	72.0	0.0221443308206896
Negative	74.0	0.04867979014913241
Negative	75.0	0.07263339310884476
Negative	76.0	0.0796910251180331
Negative	76.0	0.037557439878582954
Negative	76.0	0.004010903183370829
Negative	77.0	0.03803131667276224
Negative	77.0	0.026951781163613003
Negative	79.0	0.04232747666537762
