# Supplementary material for: Tract-specific statistics based on diffusion-weighted probabilistic tractography
Source: Commun Biol. 2022 Feb 17;5:138. doi: 10.1038/s42003-022-03073-w (PMC8854429; doi:10.1038/s42003-022-03073-w)
Supplement: Supplementary file 5 — Supplementary Data 2 [file 42003_2022_3073_MOESM5_ESM.zip › data/scatter_Age_SPL_R_gwfa_dPMC_R_gwfa_rft.csv]

Direction	Age	TSA
Positive	18.0	-0.021268876286090484
Positive	18.0	-0.021492299091603075
Positive	18.0	0.006465618947653898
Positive	18.0	-0.03930832365793841
Positive	18.0	0.0017107023990580014
Positive	18.0	0.00014257036881255253
Positive	19.0	-0.007949195270027434
Positive	20.0	-0.024145001711856042
Positive	20.0	0.004913271217706746
Positive	20.0	-0.0291734294566725
Positive	20.0	-0.03027340299136735
Positive	20.0	-0.01612010577809997
Positive	21.0	-0.03406578175989645
Positive	21.0	0.016497646608123823
Positive	21.0	-0.003763223998248577
Positive	21.0	0.0009066629489617688
Positive	21.0	0.0014559910632669926
Positive	21.0	0.0285221488822052
Positive	22.0	-0.031330473721027374
Positive	23.0	-0.047128248028457165
Positive	23.0	-0.008874002711049147
Positive	23.0	0.01331010923188712
Positive	24.0	-0.019751864718273282
Positive	24.0	-0.0534790912643075
Positive	24.0	-0.029371501445504173
Positive	25.0	-0.023872438302662755
Positive	26.0	-0.0026091805193573236
Positive	26.0	-0.0037258248277274625
Positive	26.0	0.00037623566874702064
Positive	27.0	0.030255736650100777
Positive	28.0	-0.0291837829697345
Positive	30.0	0.02191094631728317
Positive	30.0	-0.06249364838004112
Positive	31.0	-0.03772073689313921
Positive	33.0	-0.010930993777167584
Positive	33.0	-0.03980133168598903
Positive	35.0	0.002109162270374197
Positive	36.0	0.004318270083915975
Positive	36.0	-0.020010134454683533
Positive	37.0	0.055471964579607756
Positive	41.0	0.003259847481136343
Positive	41.0	-0.008511527133772947
Positive	41.0	0.06258603584553514
Positive	42.0	-0.012979917560837098
Positive	42.0	-0.023144987295381725
Positive	42.0	0.008656503316680235
Positive	42.0	-0.020889988501689265
Positive	43.0	0.038278984338311214
Positive	44.0	-0.02931606024503708
Positive	44.0	0.00505133721578334
Positive	45.0	-0.025150620345292345
Positive	47.0	0.038007281554330676
Positive	47.0	-0.00644043370682214
Positive	47.0	-0.0030767532963571803
Positive	48.0	-0.0007351375284737774
Positive	48.0	0.028036434269909347
Positive	49.0	0.008788130620294916
Positive	49.0	-0.010655832876052176
Positive	49.0	-0.016150970469295447
Positive	49.0	0.006300805868314845
Positive	49.0	0.028187420884413377
Positive	50.0	0.004014042555354536
Positive	50.0	-0.014478943975908416
Positive	51.0	-0.005702400047864232
Positive	51.0	-0.03325640450930223
Positive	51.0	0.008528596255928278
Positive	53.0	0.00813895636903388
Positive	53.0	-0.020933755513397045
Positive	54.0	0.011307252970124995
Positive	54.0	0.028236141725626242
Positive	54.0	-0.01866639489474307
Positive	55.0	0.02329512804447274
Positive	56.0	-0.025269561929495206
Positive	56.0	0.006673181728859033
Positive	57.0	0.03882057299571378
Positive	57.0	-0.039160940796136856
Positive	57.0	-0.019698623767388717
Positive	57.0	-0.0010487791150808334
Positive	57.0	0.0313524515534352
Positive	58.0	0.018349056680952863
Positive	58.0	-0.003670438384038529
Positive	59.0	0.026133391008313214
Positive	59.0	0.052589888484882455
Positive	60.0	-0.020665093158770884
Positive	60.0	0.004896403523162007
Positive	60.0	0.025083463127625043
Positive	61.0	-0.021460799699915305
Positive	61.0	-0.015634309450563575
Positive	61.0	0.012423296026619417
Positive	62.0	0.0077362991121065405
Positive	62.0	0.02099020984522732
Positive	62.0	-0.0247686519952757
Positive	63.0	-0.02965189503239734
Positive	65.0	0.005235057224386505
Positive	65.0	0.01987843598076974
Positive	66.0	-0.0459225204374109
Positive	66.0	-0.014787584218668468
Positive	66.0	0.04374497693165073
Positive	66.0	0.02668316096865705
Positive	67.0	0.0062086188700050116
Positive	68.0	0.023053813829652166
Positive	68.0	0.03636403225495347
Positive	68.0	-0.005953025413743619
Positive	68.0	0.00964889973848975
Positive	69.0	0.02724580716208688
Positive	69.0	0.0035198632228587356
Positive	70.0	0.02484557461658759
Positive	71.0	-0.018143553885498216
Positive	71.0	0.01744742501926209
Positive	71.0	0.015415400000555175
Positive	72.0	0.023355020775592754
Positive	72.0	0.024284524377435446
Positive	72.0	0.04921738251245448
Positive	74.0	0.0404025114673589
Positive	75.0	0.03948777877459569
Positive	76.0	0.03292913709966732
Positive	76.0	0.04309015089113798
Positive	76.0	0.011680611442508442
Positive	77.0	0.05906233936548233
Positive	77.0	-0.002628935101841177
Positive	79.0	0.05099272708009396
