# Supplementary material for: Tract-specific statistics based on diffusion-weighted probabilistic tractography
Source: Commun Biol. 2022 Feb 17;5:138. doi: 10.1038/s42003-022-03073-w (PMC8854429; doi:10.1038/s42003-022-03073-w)
Supplement: Supplementary file 5 — Supplementary Data 2 [file 42003_2022_3073_MOESM5_ESM.zip › data/scatter_Age_SPL_R_gwfa_vPMC_L_gwfa_rft.csv]

Direction	Age	TSA
Positive	18.0	0.0028280523450424275
Positive	18.0	0.013108665123581886
Positive	18.0	-0.008612994764310619
Positive	18.0	0.10586937268575032
Positive	18.0	0.037073422223329544
Positive	18.0	-0.010706547492494186
Positive	19.0	-0.0005979626051460704
Positive	20.0	0.0009800343735453982
Positive	20.0	-0.04802285755674044
Positive	20.0	0.06694031010071437
Positive	20.0	0.02619699699183305
Positive	20.0	0.06587065259615581
Positive	21.0	0.031934469317396484
Positive	21.0	0.051823921501636505
Positive	21.0	-0.013075867512573799
Positive	21.0	0.07907593746980031
Positive	21.0	-0.034522853791713715
Positive	21.0	0.019053879970063765
Positive	22.0	0.0719427615404129
Positive	23.0	0.0056410041482498246
Positive	23.0	-0.0011835097490499418
Positive	23.0	0.012752641186428567
Positive	24.0	0.08331164220968883
Positive	24.0	0.004147160061014195
Positive	24.0	0.12114142378171285
Positive	25.0	0.0709985891977946
Positive	26.0	0.040009102473656334
Positive	26.0	-0.06208927929401398
Positive	26.0	0.043031529833873115
Positive	27.0	-0.018204118125140667
Positive	28.0	0.04592170069615046
Positive	30.0	0.12829134116570154
Positive	30.0	0.04941415786743164
Positive	31.0	-0.01346673754354318
Positive	33.0	0.03673159144818783
Positive	33.0	-0.000875101579974095
Positive	35.0	0.049098471800486244
Positive	36.0	0.007942564319819212
Positive	36.0	-0.04034622013568878
Positive	37.0	0.004234654945321381
Positive	41.0	0.007846191059798002
Positive	41.0	-0.0354047284151117
Positive	41.0	0.031077406369149685
Positive	42.0	-0.0008064525318332016
Positive	42.0	-0.005481701499472062
Positive	42.0	-0.006021201765785615
Positive	42.0	0.07810148348410924
Positive	43.0	0.06709772969285648
Positive	44.0	0.12505709876616797
Positive	44.0	0.017485248933856685
Positive	45.0	0.0603578674296538
Positive	47.0	0.019808941675970953
Positive	47.0	-0.08039762576421101
Positive	47.0	0.02146930092324813
Positive	48.0	-0.026028191049893696
Positive	48.0	-0.07069267705082893
Positive	49.0	0.121009461581707
Positive	49.0	0.03925363471110662
Positive	49.0	0.1070728525519371
Positive	49.0	0.028429939101139706
Positive	49.0	0.0476372924943765
Positive	50.0	0.0845071350534757
Positive	50.0	0.039702831457058586
Positive	51.0	0.007200528246661027
Positive	51.0	0.10553620507319768
Positive	51.0	0.09407335271437962
Positive	53.0	0.08097147693236668
Positive	53.0	0.052913142989079155
Positive	54.0	0.03915818283955256
Positive	54.0	0.08390409002701442
Positive	54.0	0.17438099284966788
Positive	55.0	0.052933761229117714
Positive	56.0	-0.0073263564457496004
Positive	56.0	0.02555931794146697
Positive	57.0	0.1118505448102951
Positive	57.0	0.01667307565609614
Positive	57.0	-0.007064734275142352
Positive	57.0	0.03187824537356695
Positive	57.0	-0.006270271105070909
Positive	58.0	0.01542032246167461
Positive	58.0	0.08039144178231557
Positive	59.0	0.03474546906848749
Positive	59.0	0.019104659246901672
Positive	60.0	0.017652246868237853
Positive	60.0	0.033864748974641166
Positive	60.0	0.003797837533056736
Positive	61.0	-0.04063008973995844
Positive	61.0	0.016634630660216015
Positive	61.0	-0.00657134650585552
Positive	62.0	0.0826982632279396
Positive	62.0	0.11368838946024577
Positive	62.0	0.029557957624395687
Positive	63.0	0.07851314047972362
Positive	65.0	-0.004717263548324506
Positive	65.0	0.07584081714351971
Positive	66.0	0.03682745310167471
Positive	66.0	0.10921819011370341
Positive	66.0	0.023210688804586727
Positive	66.0	-0.004393968886385362
Positive	67.0	0.15657400091489157
Positive	68.0	0.050040923058986664
Positive	68.0	0.030979976678888004
Positive	68.0	0.10816088567177455
Positive	68.0	0.1320710852742195
Positive	69.0	0.007375354529358447
Positive	69.0	0.08913463354110718
Positive	70.0	0.09394992391268413
Positive	71.0	0.0170065068329374
Positive	71.0	0.1019541397690773
Positive	71.0	-0.04328971356153488
Positive	72.0	0.030613001435995102
Positive	72.0	0.07881095508734386
Positive	72.0	0.12859289348125458
Positive	74.0	0.09698046743869781
Positive	75.0	0.05539798239866892
Positive	76.0	0.034236226230859756
Positive	76.0	0.051556721329689026
Positive	76.0	0.03899055905640125
Positive	77.0	0.052021268755197525
Positive	77.0	0.10962386180957158
Positive	79.0	0.040451545268297195
