# Supplementary material for: Tract-specific statistics based on diffusion-weighted probabilistic tractography
Source: Commun Biol. 2022 Feb 17;5:138. doi: 10.1038/s42003-022-03073-w (PMC8854429; doi:10.1038/s42003-022-03073-w)
Supplement: Supplementary file 5 — Supplementary Data 2 [file 42003_2022_3073_MOESM5_ESM.zip › data/scatter_Age_SPL_R_gwfa_vPMC_R_gwfa_rft.csv]

Direction	Age	TSA
Positive	18.0	-0.033837857698513704
Positive	18.0	-0.0159902291753414
Positive	18.0	0.0043914778454398565
Positive	18.0	-0.04038998129015619
Positive	18.0	0.007098569450053302
Positive	18.0	-0.004251871596683155
Positive	19.0	0.012070919593084413
Positive	20.0	-0.02628211109814319
Positive	20.0	0.0006240003594112667
Positive	20.0	-0.021343287694352595
Positive	20.0	-0.025884251893413337
Positive	20.0	-0.009140092628182505
Positive	21.0	-0.030448699539357967
Positive	21.0	0.027694369877942583
Positive	21.0	-0.007164957298135216
Positive	21.0	0.016934004485268484
Positive	21.0	0.00220075554468415
Positive	21.0	0.03298857926645062
Positive	22.0	-0.02371504750441421
Positive	23.0	-0.04304661246185953
Positive	23.0	-0.013100947592068802
Positive	23.0	0.014758296818895773
Positive	24.0	-0.021077390749600123
Positive	24.0	-0.055878753858533775
Positive	24.0	-0.025661988543685187
Positive	25.0	-0.02120045645543459
Positive	26.0	-0.012395038608122955
Positive	26.0	-0.006170859096032059
Positive	26.0	0.0020034186203371396
Positive	27.0	0.022115538574077866
Positive	28.0	-0.02507714211771434
Positive	30.0	0.025963312776928597
Positive	30.0	-0.05871961147270419
Positive	31.0	-0.026298056346025656
Positive	33.0	-0.016181885299209334
Positive	33.0	-0.023316837699067863
Positive	35.0	0.008374881676652214
Positive	36.0	0.009253042115067894
Positive	36.0	-0.016281163235279648
Positive	37.0	0.061387485528195444
Positive	41.0	0.007736216553232886
Positive	41.0	-0.002403866034001112
Positive	41.0	0.06477423554117029
Positive	42.0	-0.006585662147368897
Positive	42.0	-0.019889934242449024
Positive	42.0	0.0060106315967542205
Positive	42.0	-0.016924962401390076
Positive	43.0	0.04357716358605434
Positive	44.0	-0.037872034294361416
Positive	44.0	0.010977199338164857
Positive	45.0	-0.019105527422983538
Positive	47.0	0.04764315329322761
Positive	47.0	-0.0036999271674589677
Positive	47.0	0.002783624180169268
Positive	48.0	-0.007928107404785062
Positive	48.0	0.027042241491885347
Positive	49.0	-0.002044193732382899
Positive	49.0	-0.01577858757809736
Positive	49.0	-0.017423156564208595
Positive	49.0	-0.005380618915131146
Positive	49.0	0.02583774213086475
Positive	50.0	0.024222569370811634
Positive	50.0	-0.001641178588298234
Positive	51.0	-0.006506667387756434
Positive	51.0	-0.024880284686911513
Positive	51.0	0.00292545348003676
Positive	53.0	0.005144331434910948
Positive	53.0	-0.017234469471573408
Positive	54.0	0.011331875914369117
Positive	54.0	0.031027915866368196
Positive	54.0	-0.022809107025915928
Positive	55.0	0.024077796345491977
Positive	56.0	-0.02231116831006313
Positive	56.0	0.006430056507021866
Positive	57.0	0.045531521551311016
Positive	57.0	-0.04428940977562557
Positive	57.0	-0.009763399985703554
Positive	57.0	-0.007436440156942064
Positive	57.0	0.03906217469325797
Positive	58.0	0.03456806565042247
Positive	58.0	-0.024951208745319906
Positive	59.0	0.03275722112845291
Positive	59.0	0.05405160412192345
Positive	60.0	-0.02629797939549793
Positive	60.0	0.0006734635257585483
Positive	60.0	0.027145836184817283
Positive	61.0	-0.01166245339184322
Positive	61.0	-0.021768289237198504
Positive	61.0	0.020451187156140804
Positive	62.0	0.014796137778003786
Positive	62.0	0.024014318430669267
Positive	62.0	-0.018621171655302696
Positive	63.0	-0.01964602213014256
Positive	65.0	0.02068682290105657
Positive	65.0	0.02618442386896773
Positive	66.0	-0.0450299027883871
Positive	66.0	-0.015016618533991277
Positive	66.0	0.042140369483439084
Positive	66.0	0.02867938413030722
Positive	67.0	0.027658061441880735
Positive	68.0	0.029028085822408848
Positive	68.0	0.03977120667695999
Positive	68.0	-0.012328371447934345
Positive	68.0	0.007775692229519005
Positive	69.0	0.033709788356315
Positive	69.0	0.006096883592280475
Positive	70.0	0.031281939961693504
Positive	71.0	-0.005695310336622325
Positive	71.0	0.024124998937953602
Positive	71.0	0.02875480290756307
Positive	72.0	0.01601896748285402
Positive	72.0	0.013717481898228552
Positive	72.0	0.04377107715911486
Positive	74.0	0.025365366939116608
Positive	75.0	0.037897449558262124
Positive	76.0	0.04422443216158585
Positive	76.0	0.0508464959196069
Positive	76.0	0.011397104541009123
Positive	77.0	0.049247396432540634
Positive	77.0	0.0019992356273260984
Positive	79.0	0.06034197353503921
