# Supplementary material for: Tract-specific statistics based on diffusion-weighted probabilistic tractography
Source: Commun Biol. 2022 Feb 17;5:138. doi: 10.1038/s42003-022-03073-w (PMC8854429; doi:10.1038/s42003-022-03073-w)
Supplement: Supplementary file 5 — Supplementary Data 2 [file 42003_2022_3073_MOESM5_ESM.zip › data/scatter_Age_vPMC_L_gwfa_vPMC_R_gwfa_rft.csv]

Direction	Age	TSA
Negative	18.0	0.26956147768280725
Negative	18.0	0.2227506542747671
Negative	18.0	0.15026149221441962
Negative	18.0	0.27886424552310596
Negative	18.0	0.2277065163308924
Negative	18.0	0.10456472635269165
Negative	19.0	0.10274665430188179
Negative	20.0	0.24319532784548673
Negative	20.0	0.2851560522209514
Negative	20.0	0.22568142143162814
Negative	20.0	0.09591336277398196
Negative	20.0	0.09259101951664145
Negative	21.0	0.3201174627650868
Negative	21.0	0.21253316510807385
Negative	21.0	0.2663337683135813
Negative	21.0	0.31744186173785816
Negative	21.0	0.06515721570361745
Negative	21.0	0.2024469646540555
Negative	22.0	0.20992306552150033
Negative	23.0	0.16055550968105142
Negative	23.0	0.23785139620304108
Negative	23.0	0.3276272253556685
Negative	24.0	0.15338046035983346
Negative	24.0	0.19268289750272577
Negative	24.0	0.30782093514095654
Negative	25.0	0.26667067950422113
Negative	26.0	0.21740775894034992
Negative	26.0	0.23660673201084137
Negative	26.0	0.2776557071642442
Negative	27.0	0.15512949363751846
Negative	28.0	0.07058625363490799
Negative	30.0	0.17005954411896793
Negative	30.0	0.14535447074608368
Negative	31.0	0.21388519216667523
Negative	33.0	0.17025710845535452
Negative	33.0	0.14299835603345523
Negative	35.0	0.12723891098390927
Negative	36.0	0.08048125898296182
Negative	36.0	0.08658085898919539
Negative	37.0	0.2070560265671123
Negative	41.0	0.15834065662188965
Negative	41.0	0.2184471068057147
Negative	41.0	0.23705490204420956
Negative	42.0	0.15511917458339172
Negative	42.0	0.2527792467312379
Negative	42.0	0.26597870750860736
Negative	42.0	0.22898189588026566
Negative	43.0	0.06254532814703205
Negative	44.0	0.16695502400398254
Negative	44.0	0.16364482993429358
Negative	45.0	0.2513949058272622
Negative	47.0	0.14885430444370618
Negative	47.0	0.14021089537577194
Negative	47.0	0.21054511178623547
Negative	48.0	0.21142238920385187
Negative	48.0	0.1610191911458969
Negative	49.0	0.18576756051995538
Negative	49.0	0.25462463769045746
Negative	49.0	0.13340754739262842
Negative	49.0	0.07493648847395723
Negative	49.0	0.23562017625028436
Negative	50.0	0.01550497305156155
Negative	50.0	0.18061290816827255
Negative	51.0	0.23544160615314136
Negative	51.0	0.262564706531438
Negative	51.0	0.13645797222852707
Negative	53.0	0.1675088175318458
Negative	53.0	0.14848938381130045
Negative	54.0	0.13806109198115088
Negative	54.0	0.058740787716074425
Negative	54.0	0.11507735604589636
Negative	55.0	0.2226812026717446
Negative	56.0	0.16466798904267224
Negative	56.0	0.3350831080566753
Negative	57.0	0.06121576543558727
Negative	57.0	0.19591104036027734
Negative	57.0	0.17828599295832895
Negative	57.0	0.16705169731920416
Negative	57.0	0.09822548654946414
Negative	58.0	0.22391652925447983
Negative	58.0	0.2223750962452455
Negative	59.0	0.10316476835445924
Negative	59.0	0.1575505272908644
Negative	60.0	0.27096634154969995
Negative	60.0	0.2964795854958621
Negative	60.0	0.08255449614741585
Negative	61.0	0.07586491514335979
Negative	61.0	0.13381265171549536
Negative	61.0	0.26328531584956427
Negative	62.0	0.22480375116521661
Negative	62.0	0.17080458863215012
Negative	62.0	0.14025395837697116
Negative	63.0	0.22880300066687845
Negative	65.0	0.10904643142765219
Negative	65.0	0.2431039051576094
Negative	66.0	0.14080054719339719
Negative	66.0	0.0981664200398055
Negative	66.0	0.08815559440038422
Negative	66.0	0.18234577775001526
Negative	67.0	0.17843684283169833
Negative	68.0	0.013991741717539051
Negative	68.0	0.1499275897036899
Negative	68.0	0.07300721549175003
Negative	68.0	0.10571961172602394
Negative	69.0	0.10320996222170917
Negative	69.0	0.1728957932103764
Negative	70.0	0.11202158304778012
Negative	71.0	0.13426714051853528
Negative	71.0	0.2372391874139959
Negative	71.0	0.06657486950809305
Negative	72.0	0.16953918066891757
Negative	72.0	0.25541610338471155
Negative	72.0	0.15360597182403912
Negative	74.0	0.2572881592945619
Negative	75.0	0.13488534499298444
Negative	76.0	0.118903864513744
Negative	76.0	0.05538375320082361
Negative	76.0	0.2509573616764762
Negative	77.0	0.026898220350796528
Negative	77.0	0.16167571531100708
Negative	79.0	0.05114506320519881
