# Supplementary material for: Tract-specific statistics based on diffusion-weighted probabilistic tractography
Source: Commun Biol. 2022 Feb 17;5:138. doi: 10.1038/s42003-022-03073-w (PMC8854429; doi:10.1038/s42003-022-03073-w)
Supplement: Supplementary file 5 — Supplementary Data 2 [file 42003_2022_3073_MOESM5_ESM.zip › data/scatter_AgeXSex_dPMC_L_gwfa_dPMC_R_gwfa_rft.csv]

Direction	Sex	Age	TSA
Positive	Male	18.0	0.06489245221018791
Positive	Male	18.0	0.055251618226369224
Positive	Male	18.0	0.09246637672185898
Positive	Male	18.0	0.05366689463456472
Positive	Male	19.0	0.06739139432708423
Positive	Male	20.0	0.06617283324400584
Positive	Male	20.0	0.07688462734222412
Positive	Male	21.0	0.06599657237529755
Positive	Male	21.0	0.08088617275158565
Positive	Male	22.0	0.05315599466363589
Positive	Male	23.0	0.07419865826765697
Positive	Male	24.0	0.07307289789120357
Positive	Male	26.0	0.07391998916864395
Positive	Male	26.0	0.07617487261692683
Positive	Male	28.0	0.08660515149434407
Positive	Male	30.0	0.06645669415593147
Positive	Male	33.0	-0.011329192474174002
Positive	Male	36.0	0.09977985918521881
Positive	Male	42.0	0.006049528485164046
Positive	Male	42.0	0.04646315798163414
Positive	Male	47.0	0.008769102413983395
Positive	Male	47.0	0.01924141061802705
Positive	Male	50.0	0.03194974518070618
Positive	Male	53.0	0.05292336270213127
Positive	Male	55.0	0.03922660027941068
Positive	Male	57.0	0.021793105949958164
Positive	Male	57.0	0.057757358998060226
Positive	Male	59.0	0.06584865103165309
Positive	Male	61.0	0.08584729085365932
Positive	Male	66.0	0.05534087245663007
Positive	Male	66.0	0.05401706447203954
Positive	Male	67.0	0.08532431224981944
Positive	Male	68.0	0.004987161919416394
Positive	Male	69.0	0.07693081597487132
Positive	Male	71.0	0.009963419288396835
Positive	Male	72.0	0.05806960413853327
Positive	Male	74.0	0.07879308611154556
Positive	Male	76.0	0.03612969070672989
Positive	Male	76.0	0.02513325835267703
Positive	Female	18.0	0.04153121076524258
Positive	Female	18.0	0.03585291157166163
Positive	Female	20.0	0.06205496812860171
Positive	Female	20.0	0.0502435676753521
Positive	Female	20.0	0.05190964539845785
Positive	Female	21.0	0.03016403503715992
Positive	Female	21.0	0.04316066391766071
Positive	Female	21.0	0.02814663325746854
Positive	Female	21.0	0.03913083796699842
Positive	Female	23.0	0.040043640260895096
Positive	Female	23.0	0.07295120755831401
Positive	Female	24.0	0.036953989416360855
Positive	Female	24.0	0.028172098721067112
Positive	Female	25.0	0.001317920609532545
Positive	Female	26.0	0.038276725759108864
Positive	Female	27.0	0.08058071633179982
Positive	Female	30.0	0.056141636023918785
Positive	Female	31.0	0.050749694307645164
Positive	Female	33.0	0.015773993140707415
Positive	Female	35.0	0.026622387891014416
Positive	Female	36.0	0.03408639567593733
Positive	Female	37.0	0.04082421399652958
Positive	Female	41.0	0.061123510201772056
Positive	Female	41.0	0.06645781671007474
Positive	Female	41.0	0.03747669979929924
Positive	Female	42.0	0.06317567949493726
Positive	Female	42.0	0.07452361782391866
Positive	Female	43.0	0.058131140967210136
Positive	Female	44.0	0.036687287191549935
Positive	Female	44.0	0.04302277850608031
Positive	Female	45.0	0.07247305164734523
Positive	Female	47.0	0.07497216016054153
Positive	Female	48.0	0.056781080241004624
Positive	Female	48.0	0.02304379517833392
Positive	Female	49.0	0.04474705706040064
Positive	Female	49.0	0.047094931825995445
Positive	Female	49.0	0.05478371058901151
Positive	Female	49.0	0.05147763341665268
Positive	Female	49.0	0.05708272258440653
Positive	Female	50.0	0.02519591711461544
Positive	Female	51.0	0.032376897831757866
Positive	Female	51.0	0.07259347786506017
Positive	Female	51.0	0.06949304789304733
Positive	Female	53.0	0.04868007451295853
Positive	Female	54.0	0.07044920821984609
Positive	Female	54.0	0.06826777756214142
Positive	Female	54.0	0.06850880881150563
Positive	Female	56.0	0.05178215354681015
Positive	Female	56.0	0.051303885877132416
Positive	Female	57.0	0.056275940189758934
Positive	Female	57.0	0.04482424010833105
Positive	Female	57.0	0.018366838882987697
Positive	Female	58.0	0.003585974064966043
Positive	Female	58.0	0.05825858563184738
Positive	Female	59.0	0.03509122567872206
Positive	Female	60.0	0.06887448579072952
Positive	Female	60.0	0.08675372103850047
Positive	Female	60.0	0.05126922329266866
Positive	Female	61.0	0.08377453684806824
Positive	Female	61.0	0.04559190819660822
Positive	Female	62.0	0.05076701628665129
Positive	Female	62.0	0.037317872047424316
Positive	Female	62.0	0.059598310540119805
Positive	Female	63.0	0.07116513947645824
Positive	Female	65.0	0.07046212007602055
Positive	Female	65.0	0.07132195432980855
Positive	Female	66.0	0.03676583462705215
Positive	Female	66.0	0.06021698067585627
Positive	Female	68.0	0.06975288192431132
Positive	Female	68.0	0.034052133560180664
Positive	Female	68.0	0.043096513176957764
Positive	Female	69.0	0.0562481756011645
Positive	Female	70.0	0.03851795569062233
Positive	Female	71.0	0.05275683353344599
Positive	Female	71.0	0.06521314506729443
Positive	Female	72.0	0.08426410208145778
Positive	Female	72.0	0.02724841609597206
Positive	Female	75.0	0.0780040870110194
Positive	Female	76.0	0.06423600887258847
Positive	Female	77.0	0.058420377473036446
Positive	Female	77.0	0.09085649003585179
Positive	Female	79.0	0.03465617075562477
