# Supplementary material for: Tract-specific statistics based on diffusion-weighted probabilistic tractography
Source: Commun Biol. 2022 Feb 17;5:138. doi: 10.1038/s42003-022-03073-w (PMC8854429; doi:10.1038/s42003-022-03073-w)
Supplement: Supplementary file 5 — Supplementary Data 2 [file 42003_2022_3073_MOESM5_ESM.zip › data/scatter_AgeXSex_IPL_R_gwfa_IPS_R_gwfa_rft.csv]

Direction	Sex	Age	TSA
Positive	Male	18.0	0.1081194281578064
Positive	Male	18.0	0.17410957316557565
Positive	Male	18.0	0.16414813697338104
Positive	Male	18.0	0.213703582684199
Positive	Male	19.0	0.10952983299891154
Positive	Male	20.0	0.17564470072587332
Positive	Male	20.0	0.16181028385957083
Positive	Male	21.0	0.16616897781689963
Positive	Male	21.0	0.09238100051879883
Positive	Male	22.0	0.15608461946249008
Positive	Male	23.0	0.15051864584287009
Positive	Male	24.0	0.14615891873836517
Positive	Male	26.0	0.12139484286308289
Positive	Male	26.0	0.045412776370843254
Positive	Male	28.0	0.14178129533926645
Positive	Male	30.0	0.18321620921293894
Positive	Male	33.0	0.14151360094547272
Positive	Male	36.0	0.1851293444633484
Positive	Male	42.0	0.1081513340274493
Positive	Male	42.0	0.1277093862493833
Positive	Male	47.0	0.13432313253482184
Positive	Male	47.0	0.14461843172709146
Positive	Male	50.0	0.10785109301408131
Positive	Male	53.0	0.12199628601471584
Positive	Male	55.0	0.08603142946958542
Positive	Male	57.0	0.16556325058142343
Positive	Male	57.0	0.14961183071136475
Positive	Male	59.0	0.034406316777070366
Positive	Male	61.0	0.0545605793595314
Positive	Male	66.0	0.06878375510374705
Positive	Male	66.0	0.14076970020929971
Positive	Male	67.0	0.0012542904975513618
Positive	Male	68.0	0.09042584151029587
Positive	Male	69.0	0.08384356399377187
Positive	Male	71.0	0.1923341602087021
Positive	Male	72.0	0.1600709855556488
Positive	Male	74.0	0.05903399487336477
Positive	Male	76.0	0.13632149497667947
Positive	Male	76.0	0.02786136985135575
Positive	Female	18.0	0.1463585545619329
Positive	Female	18.0	0.18448925018310547
Positive	Female	20.0	0.06965439394116402
Positive	Female	20.0	0.13298592964808145
Positive	Female	20.0	0.10373273740212123
Positive	Female	21.0	0.12886799375216165
Positive	Female	21.0	0.10721984754006068
Positive	Female	21.0	0.18037299315134683
Positive	Female	21.0	0.05690529507895311
Positive	Female	23.0	0.030741006135940552
Positive	Female	23.0	0.19510683417320251
Positive	Female	24.0	0.1456303596496582
Positive	Female	24.0	0.1787635733683904
Positive	Female	25.0	0.1347780575354894
Positive	Female	26.0	0.12133794277906418
Positive	Female	27.0	0.14520549277464548
Positive	Female	30.0	0.03688332128028075
Positive	Female	31.0	0.18624062836170197
Positive	Female	33.0	0.07238901158173879
Positive	Female	35.0	0.1523745357990265
Positive	Female	36.0	0.1544137050708135
Positive	Female	37.0	0.16130765279134116
Positive	Female	41.0	0.08642809092998505
Positive	Female	41.0	0.14750947058200836
Positive	Female	41.0	0.09677811215321223
Positive	Female	42.0	0.16231894493103027
Positive	Female	42.0	0.11000979195038478
Positive	Female	43.0	0.1509193331003189
Positive	Female	44.0	0.04283909903218349
Positive	Female	44.0	0.09729541341463725
Positive	Female	45.0	0.1641357590754827
Positive	Female	47.0	0.14982407043377557
Positive	Female	48.0	0.14568042755126953
Positive	Female	48.0	0.16914757092793783
Positive	Female	49.0	0.12111739814281464
Positive	Female	49.0	0.19893485804398855
Positive	Female	49.0	0.1879317263762156
Positive	Female	49.0	0.14726355175177255
Positive	Female	49.0	0.1368407060702642
Positive	Female	50.0	0.0924467220902443
Positive	Female	51.0	0.06843198587497075
Positive	Female	51.0	0.07607623934745789
Positive	Female	51.0	0.1569192906220754
Positive	Female	53.0	0.11839396506547928
Positive	Female	54.0	0.13213777045408884
Positive	Female	54.0	0.10569729655981064
Positive	Female	54.0	0.09348297119140625
Positive	Female	56.0	0.06550490980346997
Positive	Female	56.0	0.09537431101004283
Positive	Female	57.0	0.1698592553536097
Positive	Female	57.0	0.15696155031522116
Positive	Female	57.0	0.07413224875926971
Positive	Female	58.0	0.12329783787329991
Positive	Female	58.0	0.07542880376180013
Positive	Female	59.0	0.11022379994392395
Positive	Female	60.0	0.11528972536325455
Positive	Female	60.0	0.09298241138458252
Positive	Female	60.0	0.1861262023448944
Positive	Female	61.0	0.13818035274744034
Positive	Female	61.0	0.1061963364481926
Positive	Female	62.0	0.17127258082230887
Positive	Female	62.0	0.06659017999966939
Positive	Female	62.0	0.11029322197039922
Positive	Female	63.0	0.1080671176314354
Positive	Female	65.0	0.15212549765904745
Positive	Female	65.0	0.1605665683746338
Positive	Female	66.0	0.12027420103549957
Positive	Female	66.0	0.16784017781416574
Positive	Female	68.0	0.12855535248915353
Positive	Female	68.0	0.14155474801858267
Positive	Female	68.0	0.17120063304901123
Positive	Female	69.0	0.1945026914278666
Positive	Female	70.0	0.10094841321309407
Positive	Female	71.0	0.19007169703642526
Positive	Female	71.0	0.09701065222422282
Positive	Female	72.0	0.11487141748269399
Positive	Female	72.0	0.1030080442627271
Positive	Female	75.0	0.16329466799894968
Positive	Female	76.0	0.0954221561551094
Positive	Female	77.0	0.15280874570210776
Positive	Female	77.0	0.1601640929778417
Positive	Female	79.0	0.12808522830406824
