# Supplementary material for: Tract-specific statistics based on diffusion-weighted probabilistic tractography
Source: Commun Biol. 2022 Feb 17;5:138. doi: 10.1038/s42003-022-03073-w (PMC8854429; doi:10.1038/s42003-022-03073-w)
Supplement: Supplementary file 5 — Supplementary Data 2 [file 42003_2022_3073_MOESM5_ESM.zip › data/violin_Sex_dPMC_L_gwfa_dPMC_R_gwfa_rft.csv]

TSA	Sex	Direction
0.08566323667764664	Male	Negative
0.07335229218006134	Female	Negative
0.07501321285963058	Male	Negative
0.05660887435078621	Male	Negative
0.03345681975285212	Female	Negative
0.03479863082369169	Female	Negative
0.022429204856355984	Male	Negative
0.07604946692784627	Male	Negative
0.030755289519826572	Female	Negative
0.07741822302341461	Female	Negative
0.03841399898131689	Female	Negative
0.08144372701644897	Male	Negative
0.05309669797619184	Male	Negative
0.049959346652030945	Female	Negative
0.07090044766664505	Male	Negative
0.03764648735523224	Female	Negative
0.06205422431230545	Female	Negative
0.007280457842474182	Male	Negative
0.06496385857462883	Male	Negative
0.025241960460940998	Male	Negative
0.08983175704876582	Male	Negative
0.07313466817140579	Female	Negative
0.07802517215410869	Male	Negative
0.05306776364644369	Female	Negative
0.04276066832244396	Female	Negative
0.06625353793303172	Female	Negative
0.03209524477521578	Female	Negative
0.07185868918895721	Female	Negative
0.03574248527487119	Female	Negative
0.06559156502286594	Male	Negative
0.03515937738120556	Female	Negative
0.054150706777969994	Female	Negative
0.07429887602726619	Female	Negative
0.03872582378486792	Female	Negative
0.08872154851754506	Male	Negative
0.06528682013352712	Male	Negative
0.07035319010416667	Female	Negative
-0.012028202972336052	Male	Negative
0.06438573946555455	Female	Negative
0.0625586174428463	Female	Negative
0.07782021909952164	Male	Negative
-0.0019160499796271324	Female	Negative
0.020871151859561603	Male	Negative
0.06359762946764629	Male	Negative
0.07014632473389308	Female	Negative
0.03707221212486426	Female	Negative
0.05639545495311419	Female	Negative
0.06917740404605865	Female	Negative
0.05757421379288038	Female	Negative
0.06469082583983739	Female	Negative
0.0791870579123497	Female	Negative
0.007812240180404236	Male	Negative
0.07239425679047902	Female	Negative
0.06199230750401815	Male	Negative
0.051918900261322655	Male	Negative
0.05139109740654627	Female	Negative
0.047036415276428066	Female	Negative
0.07317426304022472	Female	Negative
0.07462722311417262	Male	Negative
0.056715644896030426	Female	Negative
0.10160103936990102	Male	Negative
0.0003496969002299011	Female	Negative
0.027693539236982662	Female	Negative
0.0285091120749712	Female	Negative
0.023763529335459072	Female	Negative
0.0671151876449585	Female	Negative
0.05282079055905342	Female	Negative
0.043089643120765686	Female	Negative
0.04824716846148173	Female	Negative
0.03780384113391241	Male	Negative
0.05092500026027361	Female	Negative
0.05789501592516899	Male	Negative
0.06958332906166713	Male	Negative
0.02975660686691602	Female	Negative
0.0547912505765756	Female	Negative
0.05773011843363444	Female	Negative
0.04267238328854243	Female	Negative
0.056235868483781815	Male	Negative
0.05211959406733513	Male	Negative
0.05953048666318258	Female	Negative
0.059774658332268395	Female	Negative
0.06324722742040952	Female	Negative
0.059187340239683785	Female	Negative
0.03934347008665403	Female	Negative
0.039428334683179855	Female	Negative
0.0458193589001894	Female	Negative
0.058471158146858215	Female	Negative
0.08592205742994945	Female	Negative
0.03591010967890421	Female	Negative
0.028957939396301906	Female	Negative
0.028269544437838096	Male	Negative
0.06871851782004039	Male	Negative
0.03820685980220636	Female	Negative
0.05080887426932653	Female	Negative
0.01454260153695941	Female	Negative
0.034381610030929245	Female	Negative
0.05467006812493006	Female	Negative
0.06865537290771802	Female	Negative
0.0521282913784186	Male	Negative
0.022200900440414745	Female	Negative
0.03658590062210957	Female	Negative
0.04601229354739189	Female	Negative
0.015382693459590277	Male	Negative
0.040747479225198426	Female	Negative
0.042501663168271385	Female	Negative
0.042197235549489655	Female	Negative
0.08844736963510513	Female	Negative
0.052544829746087394	Male	Negative
0.07601172725359599	Male	Negative
0.015333955874666572	Female	Negative
0.08035474518934886	Female	Negative
0.02620214782655239	Female	Negative
0.02746231233080228	Female	Negative
0.04543964937329292	Male	Negative
0.054747226337591805	Female	Negative
0.0682612011830012	Female	Negative
0.035836330304543175	Male	Negative
0.06636957203348477	Female	Negative
0.057242813209692635	Female	Negative
0.003800880709604826	Male	Negative
0.06974658121665318	Female	Negative
