# Supplementary material for: Tract-specific statistics based on diffusion-weighted probabilistic tractography
Source: Commun Biol. 2022 Feb 17;5:138. doi: 10.1038/s42003-022-03073-w (PMC8854429; doi:10.1038/s42003-022-03073-w)
Supplement: Supplementary file 5 — Supplementary Data 2 [file 42003_2022_3073_MOESM5_ESM.zip › data/violin_Sex_dPMC_R_gwfa_vPMC_R_gwfa_rft.csv]

TSA	Sex	Direction
0.1223793588578701	Male	Negative
0.06374768447130919	Female	Negative
0.09834200888872147	Male	Negative
0.052790652960538864	Male	Negative
0.06022722786292434	Female	Negative
-0.01859471484203823	Female	Negative
0.0884667132049799	Male	Negative
0.1107557974755764	Male	Negative
0.04366525635123253	Female	Negative
0.08107662852853537	Female	Negative
0.03215485578402877	Female	Negative
0.10002783499658108	Male	Negative
0.13128141313791275	Male	Negative
0.10417748056352139	Female	Negative
0.12134086340665817	Male	Negative
0.08285024017095566	Female	Negative
0.13668662123382092	Female	Negative
0.05621415749192238	Male	Negative
0.11866234242916107	Male	Negative
0.10890170745551586	Male	Negative
0.09569294564425945	Male	Negative
0.11682107672095299	Female	Negative
0.12184036709368229	Male	Negative
0.06070599798113108	Female	Negative
0.1496371179819107	Female	Negative
0.16342607885599136	Female	Negative
0.03393207862973213	Female	Negative
0.10187194123864174	Female	Negative
0.07655497081577778	Female	Negative
0.07690781634300947	Male	Negative
0.07529828045517206	Female	Negative
0.0769097302109003	Female	Negative
0.11215528473258018	Female	Negative
0.08612578734755516	Female	Negative
0.13630574755370617	Male	Negative
0.09884225018322468	Male	Negative
0.11917205154895782	Female	Negative
0.04812477342784405	Male	Negative
0.0974142998456955	Female	Negative
0.03140278626233339	Female	Negative
0.09110512584447861	Male	Negative
0.09823416359722614	Female	Negative
0.02489378093741834	Male	Negative
0.1194848120212555	Male	Negative
0.11898990161716938	Female	Negative
0.1077771708369255	Female	Negative
0.027589644538238645	Female	Negative
0.08184423297643661	Female	Negative
0.10908492840826511	Female	Negative
0.10923770815134048	Female	Negative
-0.0020146206952631474	Female	Negative
0.03127092821523547	Male	Negative
0.103201013058424	Female	Negative
0.0832208339124918	Male	Negative
0.08629253320395947	Male	Negative
0.09221168048679829	Female	Negative
0.11333520896732807	Female	Negative
0.09439517837017775	Female	Negative
0.08813049457967281	Male	Negative
0.09311383403837681	Female	Negative
0.13337346352636814	Male	Negative
0.014673704892629758	Female	Negative
0.061477809213101864	Female	Negative
0.01885451376438141	Female	Negative
0.048184435814619064	Female	Negative
0.12601514719426632	Female	Negative
0.08367487974464893	Female	Negative
0.0171808076556772	Female	Negative
0.07114438898861408	Female	Negative
0.07277722842991352	Male	Negative
0.11241584457457066	Female	Negative
0.08779719285666943	Male	Negative
0.0973117258399725	Male	Negative
0.05730120465159416	Female	Negative
0.09967315196990967	Female	Negative
0.06505556311458349	Female	Negative
0.10399695672094822	Female	Negative
0.08388692140579224	Male	Negative
0.10371951386332512	Male	Negative
0.069688705727458	Female	Negative
0.08474627695977688	Female	Negative
0.1209958903491497	Female	Negative
0.07104340754449368	Female	Negative
0.06416487041860819	Female	Negative
0.08088712394237518	Female	Negative
0.0824313573539257	Female	Negative
0.06862413883209229	Female	Negative
0.04860746022313833	Female	Negative
0.08873709477484226	Female	Negative
0.04929296672344208	Female	Negative
0.03906858433037996	Male	Negative
0.11000114306807518	Male	Negative
0.08266963437199593	Female	Negative
0.058161310851573944	Female	Negative
0.0586942108348012	Female	Negative
0.0871559027582407	Female	Negative
0.0741244163364172	Female	Negative
0.09544053673744202	Female	Negative
0.0852433443069458	Male	Negative
0.06443239375948906	Female	Negative
0.09290796518325806	Female	Negative
0.11507788300514221	Female	Negative
0.06888025254011154	Male	Negative
0.08836083300411701	Female	Negative
0.06700989417731762	Female	Negative
0.10312089137732983	Female	Negative
0.07588702067732811	Female	Negative
0.10534792393445969	Male	Negative
0.11303684860467911	Male	Negative
0.03852076828479767	Female	Negative
0.09500523656606674	Female	Negative
0.06458980031311512	Female	Negative
0.09140641242265701	Female	Negative
0.12646407820284367	Male	Negative
0.07827288657426834	Female	Negative
0.11135383695363998	Female	Negative
0.09713529050350189	Male	Negative
0.11652995459735394	Female	Negative
0.059312197379767895	Female	Negative
0.08822992816567421	Male	Negative
0.08730221726000309	Female	Negative
