# Supplementary material for: Tract-specific statistics based on diffusion-weighted probabilistic tractography
Source: Commun Biol. 2022 Feb 17;5:138. doi: 10.1038/s42003-022-03073-w (PMC8854429; doi:10.1038/s42003-022-03073-w)
Supplement: Supplementary file 5 — Supplementary Data 2 [file 42003_2022_3073_MOESM5_ESM.zip › data/violin_Sex_IPL_L_gwfa_SPL_R_gwfa_rft.csv]

TSA	Sex	Direction
0.1364368995030721	Male	Negative
0.10099445035060246	Female	Negative
0.07571570078531902	Male	Negative
0.12374167889356613	Male	Negative
0.16465904812018076	Female	Negative
0.12757425258557	Female	Negative
0.12315994749466579	Male	Negative
0.1318246896068255	Male	Negative
0.10806316634019215	Female	Negative
0.11740107585986455	Female	Negative
0.11395643403132756	Female	Negative
0.14129657795031866	Male	Negative
0.12131454050540924	Male	Negative
0.1390476847688357	Female	Negative
0.10296182582775752	Male	Negative
0.10651708394289017	Female	Negative
0.10376096020142238	Female	Negative
0.11124296238025029	Male	Negative
0.14291669925053915	Male	Negative
0.031453812494874	Male	Negative
0.11452450354894002	Male	Negative
0.1271138663093249	Female	Negative
0.19143320123354593	Male	Negative
0.10100946078697841	Female	Negative
0.0831511840224266	Female	Negative
0.070793932924668	Female	Negative
0.11138104647397995	Female	Negative
0.13762059807777405	Female	Negative
0.13385004053513208	Female	Negative
0.1607375144958496	Male	Negative
0.10204663127660751	Female	Negative
0.07170812288920085	Female	Negative
0.11286611109972	Female	Negative
0.10613314559062322	Female	Negative
0.14350699881712595	Male	Negative
0.1083449125289917	Male	Negative
0.13720750560363135	Female	Negative
0.10211225847403209	Male	Negative
0.14407957096894583	Female	Negative
0.07491736362377803	Female	Negative
0.15113755067189535	Male	Negative
0.14406338334083557	Female	Negative
0.10622226695219676	Male	Negative
0.09450463950634003	Male	Negative
0.1453590045372645	Female	Negative
0.08888611694176991	Female	Negative
0.04007724051674207	Female	Negative
0.05663317566116651	Female	Negative
0.13699393967787424	Female	Negative
0.06624450037876765	Female	Negative
0.05248194684584936	Female	Negative
0.10872879127661388	Male	Negative
0.1270140012105306	Female	Negative
0.09401755034923553	Male	Negative
0.12782146284977594	Male	Negative
0.08194005737702052	Female	Negative
0.09106761713822682	Female	Negative
0.11674195279677708	Female	Negative
0.10136840989192326	Male	Negative
0.07059313853581746	Female	Negative
0.14796856045722961	Male	Negative
0.1076792726914088	Female	Negative
0.08615798006455104	Female	Negative
0.06393048415581386	Female	Negative
0.1010390967130661	Female	Negative
0.10287865748008092	Female	Negative
0.09189803649981816	Female	Negative
0.08928768585125606	Female	Negative
0.09606924653053284	Female	Negative
0.07259799788395564	Male	Negative
0.12339101235071818	Male	Negative
0.12021704266468684	Male	Negative
0.09104970097541809	Female	Negative
0.10981347660223643	Female	Negative
0.057329499473174415	Female	Negative
0.12140434235334396	Female	Negative
0.15836760898431143	Male	Negative
0.13232855995496115	Male	Negative
0.13978363076845804	Female	Negative
0.09654632707436879	Female	Negative
0.04702063401540121	Female	Negative
0.1164253403743108	Female	Negative
0.13078764577706656	Female	Negative
0.13931639989217123	Female	Negative
0.1110918124516805	Female	Negative
0.1556130349636078	Female	Negative
0.18015209337075552	Female	Negative
0.14273920903603235	Female	Negative
0.060599084943532944	Female	Negative
0.07997686167558034	Male	Negative
0.13131053000688553	Male	Negative
0.09756306558847427	Female	Negative
0.10989029208819072	Female	Negative
0.07488696277141571	Female	Negative
0.1212979257106781	Female	Negative
0.07882350186506908	Female	Negative
0.1278988222281138	Female	Negative
0.09654734532038371	Male	Negative
0.10122623046239217	Female	Negative
0.11160968740781148	Female	Negative
0.0738732119401296	Female	Negative
0.05375808229049047	Male	Negative
0.08542646716038386	Female	Negative
0.10454510152339935	Female	Negative
0.07706903169552486	Female	Negative
0.11516096691290538	Female	Negative
0.10804298023382823	Male	Negative
0.15052459885676703	Male	Negative
0.09036320199569066	Female	Negative
0.15183281898498535	Female	Negative
0.13076170285542807	Female	Negative
0.07443603873252869	Female	Negative
0.08379512776931126	Male	Negative
0.12048531820376714	Female	Negative
0.13936209927002588	Female	Negative
0.1483440895875295	Male	Negative
0.12336315462986629	Female	Negative
0.10068337867657344	Female	Negative
0.14369262009859085	Male	Negative
0.10755418986082077	Female	Negative
