# Supplementary material for: Tract-specific statistics based on diffusion-weighted probabilistic tractography
Source: Commun Biol. 2022 Feb 17;5:138. doi: 10.1038/s42003-022-03073-w (PMC8854429; doi:10.1038/s42003-022-03073-w)
Supplement: Supplementary file 5 — Supplementary Data 2 [file 42003_2022_3073_MOESM5_ESM.zip › data/violin_Sex_IPL_R_gwfa_IPS_L_gwfa_rft.csv]

TSA	Sex	Direction
0.0036252415738999844	Male	Negative
-0.0466826024154822	Female	Negative
-0.0572140837709109	Male	Negative
0.012842359292941788	Male	Negative
0.003780967245499293	Female	Negative
0.04703446477651596	Female	Negative
-0.033637370293339096	Male	Negative
0.07625303541620572	Male	Negative
0.0061786197281132145	Female	Negative
0.0337220790485541	Female	Negative
-0.05149920408924421	Female	Negative
-0.011199748453994593	Male	Negative
0.0026975984995563826	Male	Negative
0.011187787012507519	Female	Negative
-0.01716041999558608	Male	Negative
0.02074837467322747	Female	Negative
-0.04189373195792238	Female	Negative
-0.046049231042464576	Male	Negative
0.0261545293033123	Male	Negative
-0.02145531369994084	Male	Negative
0.011830948603649935	Male	Negative
-0.05027059962352117	Female	Negative
0.03487522900104523	Male	Negative
-0.024711682771643	Female	Negative
0.008459734575202068	Female	Negative
-0.03212429520984491	Female	Negative
-0.01261474440495173	Female	Negative
-0.06614534929394722	Female	Negative
0.01299585464100043	Female	Negative
0.09464673449595769	Male	Negative
-0.026138317150374252	Female	Negative
0.030321157226959865	Female	Negative
-0.07901395112276077	Female	Negative
-0.008052334189414978	Female	Negative
0.02119746742149194	Male	Negative
-0.02190217205012838	Male	Negative
-0.050298565377791725	Female	Negative
-0.02181073495497306	Male	Negative
0.023185468899707	Female	Negative
-0.043668986608584724	Female	Negative
0.08178781469662984	Male	Negative
-0.0023695528507232666	Female	Negative
0.02580986183602363	Male	Negative
0.030202950971821945	Male	Negative
0.028592247205475967	Female	Negative
-0.05258610347906748	Female	Negative
-0.02542767549554507	Female	Negative
0.05499804889162382	Female	Negative
-0.04148688415686289	Female	Negative
0.0328818466514349	Female	Negative
-0.06069855019450188	Female	Negative
-0.0410580908258756	Male	Negative
-0.032519654681285225	Female	Negative
-0.017272331383234512	Male	Negative
0.05920655280351639	Male	Negative
0.0015094134335716565	Female	Negative
-0.033301246662934623	Female	Negative
-0.022018211893737316	Female	Negative
0.0483209602534771	Male	Negative
0.008440852029404292	Female	Negative
0.003027097166826328	Male	Negative
-0.007804090157151222	Female	Negative
-0.01712851257373889	Female	Negative
-0.054563842713832855	Female	Negative
-0.011326341424137354	Female	Negative
-0.055036199589570366	Female	Negative
-0.05350415284434954	Female	Negative
-0.030820980047186215	Female	Negative
-0.0004970426671206951	Female	Negative
9.07164067029953e-05	Male	Negative
-0.01705772926410039	Female	Negative
-0.04205081736048063	Male	Negative
-0.005861758487299085	Male	Negative
-0.001963802923758825	Female	Negative
-0.001051852557187279	Female	Negative
-0.003260477911680937	Female	Negative
-0.021993075187007587	Female	Negative
-0.013333428961535295	Male	Negative
0.03782878567775091	Male	Negative
0.00674516874520729	Female	Negative
-0.028542036811510723	Female	Negative
-0.1026763916015625	Female	Negative
0.009397855183730522	Female	Negative
0.05604829266667366	Female	Negative
0.05868436023592949	Female	Negative
0.007885821939756473	Female	Negative
0.0018335552886128426	Female	Negative
0.06429724022746086	Female	Negative
-0.025701990971962612	Female	Negative
0.007788241025991738	Female	Negative
-0.02258649965127309	Male	Negative
-0.0569072850048542	Male	Negative
-0.012326988818434378	Female	Negative
0.01925551511036853	Female	Negative
0.019561571689943474	Female	Negative
0.0393078550696373	Female	Negative
0.03411412409817179	Female	Negative
-0.02005387543855856	Female	Negative
0.016143611826313038	Male	Negative
-0.047226802756388984	Female	Negative
0.01700589247047901	Female	Negative
-0.05875678484638532	Female	Negative
0.017081462157269318	Male	Negative
0.006996438120647023	Female	Negative
0.018134657759219408	Female	Negative
-0.002824879949912429	Female	Negative
0.03016562480479479	Female	Negative
0.013951758698870739	Male	Negative
0.042660314589738846	Male	Negative
-0.04445802296201388	Female	Negative
0.0358289685100317	Female	Negative
0.007353873457759619	Female	Negative
0.005544870664986472	Female	Negative
-0.002167984377592802	Male	Negative
-0.047821598748366036	Female	Negative
-0.023079657927155495	Female	Negative
-0.031701273595293365	Male	Negative
-0.033062128350138664	Female	Negative
0.004693564648429553	Female	Negative
-0.02232616829375426	Male	Negative
0.012373986653983593	Female	Negative
